# Supplementary material for: Critical role of formaldehyde during methanol conversion to hydrocarbons
Source: Nat Commun. 2019 Apr 1;10:1462. doi: 10.1038/s41467-019-09449-7 (PMC6443648; doi:10.1038/s41467-019-09449-7)
Supplement: Supplementary file 2 — Source Data [file 41467_2019_9449_MOESM2_ESM.xlsx]

## Sheet: Figure 1
Figure 1
	Data 1				Data 2
	MeOH converion				HCHO yield
		parameter x	parameter y			parameter x	parameter y
		residence time (h g mol-1)	Conversion (%)			residence time (h g mol-1)	HCHO yield (C%)
		0.0755	0.13			0.0755	0.06
		0.566	18.9			0.566	0.27
		0.943	49.1			0.943	0.17
		1.32	65.2			1.32	0.037
		0.339	0.47			0.339	0.24

## Sheet: Figure 2a
Figure 2a
	Data 1				Data 2				Data 3				Data 4				Data 5				Data 5				Data 7
	MeOH				DME				CH4				HCHO				CO				CO2				Olefin
		parameter x	parameter y			parameter x	parameter y			parameter x	parameter y			parameter x	parameter y			parameter x	parameter y			parameter x	parameter y			parameter x	parameter y
		Temperature (oC)	Rate of desorption			Temperature (oC)	Rate of desorption			Temperature (oC)	Rate of desorption			Temperature (oC)	Rate of desorption			Temperature (oC)	Rate of desorption			Temperature (oC)	Rate of desorption			Temperature (oC)	Rate of desorption
		40.4427	4.9986e-08			40.4427	-8.8761e-10			40.4427	-9.6876e-10			40.4427	1.2445e-09			40.4427	6.9429e-09			40.4427	-5.4524e-09			40.4427	5.1412e-09
		41.1598	5.0508e-08			41.1598	-5.9081e-10			41.1598	3.6826e-09			41.1598	2.2897e-09			41.1598	8.6786e-09			41.1598	4.9893e-09			41.1598	-1.2082e-08
		41.8769	5.1281e-08			41.8769	4.6932e-10			41.8769	3.6297e-10			41.8769	3.3294e-09			41.8769	1.3143e-09			41.8769	2.901e-09			41.8769	-6.4284e-09
		42.5941	5.2208e-08			42.5941	-1.4918e-09			42.5941	1.0626e-09			42.5941	7.0091e-09			42.5941	-5.9599e-09			42.5941	9.7127e-09			42.5941	-1.1057e-08
		43.3112	5.3215e-08			43.3112	-1.7095e-11			43.3112	2.4269e-09			43.3112	-2.0492e-09			43.3112	-3.0087e-09			43.3112	-1.3456e-09			43.3112	5.0755e-09
		44.0282	5.4383e-08			44.0282	-2.7063e-10			44.0282	7.8201e-09			44.0282	1.0029e-08			44.0282	1.4265e-08			44.0282	-2.0539e-09			44.0282	-3.584e-09
		44.7453	5.577e-08			44.7453	-1.4259e-10			44.7453	4.6672e-09			44.7453	-1.4054e-09			44.7453	-2.3151e-09			44.7453	-1.5221e-10			44.7453	5.3848e-09
		45.4625	5.7166e-08			45.4625	-7.8955e-10			45.4625	8.4789e-09			45.4625	1.0365e-08			45.4625	8.4796e-09			45.4625	2.1995e-09			45.4625	-3.6245e-09
		46.1796	5.8676e-08			46.1796	-4.5561e-10			46.1796	5.1261e-09			46.1796	4.414e-09			46.1796	8.0315e-09			46.1796	-1.8288e-09			46.1796	4.7664e-09
		46.8968	6.0545e-08			46.8968	-2.6374e-10			46.8968	7.8193e-09			46.8968	5.4922e-09			46.8968	1.4887e-08			46.8968	-1.4709e-10			46.8968	-6.418e-09
		47.6139	6.2354e-08			47.6139	-4.0215e-10			47.6139	3.9905e-10			47.6139	-5.711e-11			47.6139	-8.403e-09			47.6139	9.1461e-10			47.6139	1.0779e-08
		48.3309	6.4441e-08			48.3309	-3.8112e-10			48.3309	3.3943e-09			48.3309	6.9666e-09			48.3309	1.3514e-08			48.3309	4.1763e-09			48.3309	-1.1797e-08
		49.048	6.6501e-08			49.048	-2.627e-10			49.048	2.1062e-09			49.048	-9.2575e-10			49.048	5.9115e-09			49.048	-6.142e-09			49.048	7.3319e-09
		49.7651	6.897e-08			49.7651	-3.9932e-10			49.7651	1.7695e-12			49.7651	-1.1401e-09			49.7651	5.4336e-09			49.7651	4.9597e-09			49.7651	-9.616e-09
		50.4822	7.1313e-08			50.4822	-3.1757e-10			50.4822	-3.4446e-09			50.4822	-2.379e-10			50.4822	1.745e-09			50.4822	-2.6786e-09			50.4822	6.8766e-09
		51.1994	7.3628e-08			51.1994	-4.9172e-10			51.1994	-3.9816e-09			51.1994	-1.7282e-09			51.1994	-5.9016e-10			51.1994	-1.5147e-08			51.1994	2.4753e-08
		51.9165	7.6661e-08			51.9165	-6.6445e-10			51.9165	-8.8671e-09			51.9165	2.4245e-09			51.9165	-7.1958e-09			51.9165	4.4149e-09			51.9165	6.415e-09
		52.6336	7.9538e-08			52.6336	-2.5223e-10			52.6336	-5.5049e-09			52.6336	4.7951e-09			52.6336	-1.8411e-09			52.6336	2.6566e-09			52.6336	-3.7891e-10
		53.3507	8.2732e-08			53.3507	-8.611e-11			53.3507	-1.1863e-09			53.3507	5.9668e-09			53.3507	3.4763e-09			53.3507	3.9783e-09			53.3507	-5.8951e-09
		54.0677	8.5555e-08			54.0677	-1.4485e-10			54.0677	-5.9041e-09			54.0677	2.4855e-09			54.0677	-5.7736e-09			54.0677	-6.3141e-15			54.0677	6.1867e-09
		54.7849	8.898e-08			54.7849	7.4349e-10			54.7849	-2.3685e-09			54.7849	-4.3894e-09			54.7849	-3.4269e-09			54.7849	-1.4883e-09			54.7849	5.0053e-09
		55.5019	9.2315e-08			55.5019	4.6927e-11			55.5019	-2.6094e-09			55.5019	2.2218e-09			55.5019	4.1696e-09			55.5019	6.2834e-09			55.5019	-8.7548e-09
		56.219	9.6504e-08			56.219	-5.0659e-11			56.219	-4.3012e-09			56.219	-7.5351e-09			56.219	-4.4215e-09			56.219	-1.0225e-08			56.219	1.9541e-08
		56.9362	9.9918e-08			56.9362	-1.7087e-10			56.9362	-1.0465e-09			56.9362	3.9326e-09			56.9362	5.3924e-09			56.9362	5.5868e-09			56.9362	-1.1255e-08
		57.6532	1.0376e-07			57.6532	-1.1817e-10			57.6532	-3.9604e-09			57.6532	-3.4702e-09			57.6532	-1.135e-09			57.6532	6.8854e-10			57.6532	1.7245e-09
		58.3703	1.0732e-07			58.3703	3.1242e-10			58.3703	-7.3417e-10			58.3703	-2.7449e-10			58.3703	2.5958e-09			58.3703	6.5702e-09			58.3703	-1.2644e-08
		59.0873	1.109e-07			59.0873	9.545e-10			59.0873	-4.1176e-09			59.0873	2.9762e-09			59.0873	-7.4703e-09			59.0873	5.422e-09			59.0873	-2.7983e-09
		59.8044	1.1421e-07			59.8044	-4.4344e-10			59.8044	-3.3836e-09			59.8044	-1.9351e-09			59.8044	-2.6476e-09			59.8044	6.5137e-09			59.8044	-4.8771e-09
		60.5214	1.1967e-07			60.5214	3.8927e-10			60.5214	-6.8278e-09			60.5214	-7.1819e-09			60.5214	-2.1635e-08			60.5214	-1.5346e-09			60.5214	8.4973e-09
		61.2385	1.2228e-07			61.2385	2.321e-10			61.2385	-3.4988e-09			61.2385	-1.2307e-09			61.2385	-3.8745e-09			61.2385	-2.2429e-09			61.2385	6.1903e-09
		61.9555	1.2603e-07			61.9555	1.3906e-12			61.9555	2.7217e-09			61.9555	-2.6385e-09			61.9555	3.4925e-09			61.9555	7.4388e-09			61.9555	-1.4156e-08
		62.6724	1.2982e-07			62.6724	-5.2179e-10			62.6724	6.5423e-09			62.6724	1.3914e-10			62.6724	1.3258e-08			62.6724	9.8205e-09			62.6724	-2.3231e-08
		63.3894	1.3347e-07			63.3894	3.7098e-10			63.3894	-2.0018e-09			63.3894	-2.5667e-09			63.3894	-8.954e-09			63.3894	-3.3478e-09			63.3894	1.0418e-08
		64.1064	1.3727e-07			64.1064	-5.9326e-10			64.1064	8.0821e-10			64.1064	-5.9875e-09			64.1064	-5.3251e-10			64.1064	-1.5761e-09			64.1064	3.229e-09
		64.8233	1.4087e-07			64.8233	4.134e-10			64.8233	1.8102e-10			64.8233	-4.5023e-09			64.8233	-3.6479e-09			64.8233	3.4156e-09			64.8233	-3.8692e-09
		65.5403	1.4454e-07			65.5403	4.6404e-10			65.5403	9.069e-09			65.5403	-2.5441e-09			65.5403	2.1482e-08			65.5403	-5.6927e-09			65.5403	-7.5603e-09
		66.2575	1.4793e-07			66.2575	3.7126e-10			66.2575	-2.0543e-09			66.2575	-3.6484e-09			66.2575	-5.9913e-09			66.2575	3.579e-09			66.2575	-5.3348e-09
		66.9746	1.5076e-07			66.9746	-5.7799e-10			66.9746	-4.3042e-09			66.9746	3.9513e-09			66.9746	-1.9341e-09			66.9746	7.2007e-09			66.9746	-4.3869e-09
		67.6917	1.5414e-07			67.6917	1.4337e-10			67.6917	3.469e-10			67.6917	-1.4015e-09			67.6917	6.0651e-09			67.6917	4.5324e-09			67.6917	-1.1424e-08
		68.4088	1.5714e-07			68.4088	1.4642e-09			68.4088	-2.0953e-09			68.4088	7.1136e-11			68.4088	1.7207e-09			68.4088	2.1441e-09			68.4088	-3.9967e-09
		69.1259	1.6012e-07			69.1259	3.0338e-10			69.1259	-2.0026e-09			69.1259	-2.8562e-09			69.1259	3.7366e-09			69.1259	9.0458e-09			69.1259	-1.4532e-08
		69.843	1.6289e-07			69.843	-3.8338e-10			69.843	-1.0826e-08			69.843	-7.1806e-10			69.843	-6.898e-09			69.843	-2.3325e-09			69.843	8.7591e-09
		70.5601	1.6609e-07			70.5601	-1.423e-10			70.5601	-1.8674e-09			70.5601	-3.6289e-09			70.5601	6.5447e-09			70.5601	1.1592e-09			70.5601	-1.0066e-08
		71.2772	1.6821e-07			71.2772	4.5328e-10			71.2772	-3.2301e-09			71.2772	-2.7778e-09			71.2772	2.5223e-09			71.2772	1.2621e-08			71.2772	-2.0191e-08
		71.9943	1.7049e-07			71.9943	4.6461e-10			71.9943	-3.0479e-09			71.9943	-6.3596e-09			71.9943	-1.4799e-08			71.9943	-8.2274e-09			71.9943	1.8234e-08
		72.7115	1.7305e-07			72.7115	2.5482e-10			72.7115	-2.1957e-09			72.7115	-1.1531e-08			72.7115	-8.7205e-09			72.7115	-1.2596e-08			72.7115	1.5973e-08
		73.4283	1.7465e-07			73.4283	1.0774e-10			73.4283	2.0902e-09			73.4283	-2.3529e-10			73.4283	7.1012e-09			73.4283	4.0361e-09			73.4283	-1.0868e-08
		74.1455	1.7651e-07			74.1455	6.8287e-10			74.1455	-2.6301e-09			74.1455	8.8218e-09			74.1455	-1.0117e-08			74.1455	3.8878e-09			74.1455	-3.0601e-09
		74.8625	1.786e-07			74.8625	-9.077e-12			74.8625	1.6127e-09			74.8625	6.0355e-10			74.8625	-2.2702e-09			74.8625	-2.8805e-09			74.8625	2.7551e-09
		75.5797	1.799e-07			75.5797	1.2442e-09			75.5797	1.3726e-09			75.5797	1.2622e-09			75.5797	2.4503e-10			75.5797	-2.9088e-09			75.5797	7.3383e-09
		76.2968	1.8147e-07			76.2968	2.4435e-10			76.2968	1.0387e-09			76.2968	-4.2886e-09			76.2968	2.5472e-09			76.2968	-7.8711e-10			76.2968	-1.6915e-09
		77.0139	1.8314e-07			77.0139	-2.3121e-10			77.0139	5.9551e-09			77.0139	6.3257e-10			77.0139	1.024e-08			77.0139	-2.3454e-09			77.0139	-1.0584e-08
		77.7309	1.8466e-07			77.7309	1.1996e-09			77.7309	1.5962e-09			77.7309	2.6442e-09			77.7309	4.0653e-10			77.7309	-2.2537e-09			77.7309	-7.8419e-10
		78.448	1.8608e-07			78.448	5.4993e-10			78.448	5.3673e-09			78.448	2.3899e-09			78.448	-2.7698e-10			78.448	8.8802e-10			78.448	-6.4069e-09
		79.1651	1.8712e-07			79.1651	-8.5905e-10			79.1651	3.5025e-09			79.1651	4.5721e-09			79.1651	6.1883e-09			79.1651	9.0316e-10			79.1651	-6.8278e-09
		79.8822	1.8883e-07			79.8822	5.5709e-10			79.8822	3.5626e-09			79.8822	-1.2427e-09			79.8822	3.614e-09			79.8822	4.4157e-09			79.8822	-1.0108e-08
		80.5993	1.8991e-07			80.5993	5.356e-10			80.5993	1.6812e-09			80.5993	-2.6851e-09			80.5993	-6.8265e-10			80.5993	-1.1176e-10			80.5993	-3.0915e-09
		81.3164	1.9153e-07			81.3164	6.362e-10			81.3164	1.156e-09			81.3164	-3.2969e-09			81.3164	-9.8755e-10			81.3164	5.2908e-09			81.3164	-9.0793e-09
		82.0335	1.9234e-07			82.0335	-1.3966e-10			82.0335	2.5244e-09			82.0335	-5.2781e-09			82.0335	-5.3357e-09			82.0335	-3.7967e-09			82.0335	3.5046e-09
		82.7506	1.9394e-07			82.7506	-2.4234e-10			82.7506	4.1695e-09			82.7506	3.7131e-09			82.7506	-1.8351e-09			82.7506	5.6358e-09			82.7506	-1.1716e-08
		83.4677	1.9547e-07			83.4677	2.1475e-10			83.4677	5.0935e-10			83.4677	-1.9532e-09			83.4677	-5.3664e-09			83.4677	6.6884e-09			83.4677	-1.1574e-08
		84.1847	1.9671e-07			84.1847	5.6152e-10			84.1847	6.4091e-10			84.1847	-3.4891e-09			84.1847	6.7199e-09			84.1847	2.9609e-09			84.1847	-6.2149e-09
		84.9018	1.9787e-07			84.9018	6.1825e-11			84.9018	-5.8232e-11			84.9018	-1.6919e-09			84.9018	-2.8341e-09			84.9018	-1.2597e-08			84.9018	1.9461e-08
		85.6188	1.9876e-07			85.6188	4.6413e-10			85.6188	3.1597e-09			85.6188	2.5693e-09			85.6188	1.3828e-08			85.6188	3.696e-09			85.6188	-1.0221e-08
		86.3359	1.9997e-07			86.3359	1.1119e-09			86.3359	5.0147e-09			86.3359	1.5119e-09			86.3359	1.3184e-08			86.3359	8.3185e-09			86.3359	-1.814e-08
		87.0529	2.0158e-07			87.0529	1.7888e-11			87.0529	3.7726e-09			87.0529	-4.3641e-10			87.0529	1.2865e-08			87.0529	1.0901e-08			87.0529	-2.3945e-08
		87.7699	2.0318e-07			87.7699	3.162e-10			87.7699	1.1993e-09			87.7699	-3.2647e-09			87.7699	-1.446e-10			87.7699	-7.4764e-09			87.7699	1.0157e-08
		88.4869	2.0457e-07			88.4869	-6.2871e-10			88.4869	-7.1116e-10			88.4869	-6.7696e-09			88.4869	-7.1154e-09			88.4869	1.5861e-09			88.4869	4.0815e-09
		89.204	2.059e-07			89.204	4.3396e-10			89.204	5.6796e-09			89.204	-1.9584e-09			89.204	8.2338e-09			89.204	3.1287e-09			89.204	-1.126e-08
		89.9211	2.0705e-07			89.9211	8.9671e-10			89.9211	4.0887e-09			89.9211	8.2659e-09			89.9211	1.337e-08			89.9211	1.6661e-08			89.9211	-2.9994e-08
		90.6381	2.0882e-07			90.6381	1.6909e-09			90.6381	5.5483e-10			90.6381	-3.1655e-10			90.6381	-4.8544e-09			90.6381	-7.7963e-09			90.6381	5.0241e-09
		91.3548	2.1073e-07			91.3548	7.8498e-10			91.3548	4.7995e-09			91.3548	9.0308e-10			91.3548	8.5818e-10			91.3548	-3.2937e-09			91.3548	2.0934e-09
		92.0718	2.1224e-07			92.0718	-5.3612e-10			92.0718	-4.4739e-09			92.0718	5.8847e-09			92.0718	-8.2322e-09			92.0718	-1.6512e-09			92.0718	8.1537e-09
		92.7889	2.1408e-07			92.7889	4.7676e-10			92.7889	5.4624e-11			92.7889	-1.1126e-09			92.7889	-6.5531e-09			92.7889	5.9413e-09			92.7889	-9.5378e-09
		93.5059	2.1523e-07			93.5059	3.0526e-10			93.5059	-1.3359e-09			93.5059	2.5326e-09			93.5059	-1.4062e-09			93.5059	4.6239e-09			93.5059	-7.1703e-09
		94.223	2.1706e-07			94.223	1.5121e-10			94.223	-1.9708e-09			94.223	4.8412e-09			94.223	4.6089e-09			94.223	1.3276e-08			94.223	-1.7245e-08
		94.9401	2.1877e-07			94.9401	6.2516e-10			94.9401	7.4022e-10			94.9401	3.8719e-09			94.9401	9.4272e-09			94.9401	-4.481e-09			94.9401	-2.74e-09
		95.6572	2.2082e-07			95.6572	1.035e-09			95.6572	-2.1774e-09			95.6572	1.7452e-10			95.6572	-3.9412e-09			95.6572	-6.3685e-09			95.6572	7.6004e-09
		96.3742	2.2222e-07			96.3742	5.0731e-10			96.3742	-2.2527e-09			96.3742	4.4302e-09			96.3742	-7.5364e-10			96.3742	3.794e-09			96.3742	-7.7397e-09
		97.0912	2.2388e-07			97.0912	3.3506e-10			97.0912	3.9194e-09			97.0912	1.3164e-08			97.0912	1.1298e-08			97.0912	-3.6734e-09			97.0912	-7.9278e-09
		97.8083	2.2547e-07			97.8083	9.2781e-10			97.8083	-2.6423e-09			97.8083	-2.0406e-09			97.8083	-2.4724e-09			97.8083	-8.5309e-09			97.8083	1.1608e-08
		98.5253	2.2704e-07			98.5253	1.3757e-09			98.5253	-2.8042e-10			98.5253	-4.5059e-09			98.5253	2.8735e-09			98.5253	7.5217e-09			98.5253	-1.6243e-08
		99.2424	2.2893e-07			99.2424	1.0207e-09			99.2424	-5.53e-10			99.2424	1.0141e-08			99.2424	7.7834e-09			99.2424	4.5942e-09			99.2424	-1.6249e-08
		99.9594	2.3019e-07			99.9594	1.1678e-09			99.9594	7.2092e-10			99.9594	7.9907e-09			99.9594	9.9744e-09			99.9594	1.3068e-09			99.9594	-1.1433e-08
		100.677	2.3307e-07			100.677	6.6835e-10			100.677	-3.8516e-09			100.677	-4.2845e-09			100.677	-1.136e-08			100.677	-8.4071e-10			100.677	-1.9015e-09
		101.394	2.3333e-07			101.394	1.2594e-09			101.394	-6.0276e-09			101.394	1.1958e-08			101.394	-1.1243e-10			101.394	-2.8168e-11			101.394	-7.7681e-10
		102.111	2.3487e-07			102.111	1.2523e-09			102.111	-2.8661e-09			102.111	3.7907e-09			102.111	-2.7873e-09			102.111	-8.0256e-09			102.111	6.4272e-09
		102.828	2.3629e-07			102.828	2.2548e-09			102.828	-1.0129e-08			102.828	-4.6735e-09			102.828	-9.4808e-09			102.828	-2.1731e-09			102.828	9.1459e-09
		103.545	2.3793e-07			103.545	1.7457e-09			103.545	-8.4648e-09			103.545	-7.5128e-09			103.545	-3.0565e-09			103.545	-1.1031e-08			103.545	1.5212e-08
		104.262	2.3896e-07			104.262	1.5765e-09			104.262	-5.2535e-09			104.262	-1.5922e-10			104.262	3.7409e-09			104.262	2.552e-09			104.262	-6.4198e-09
		104.979	2.406e-07			104.979	3.2046e-09			104.979	-8.8965e-09			104.979	3.3662e-10			104.979	-1.1931e-08			104.979	1.0745e-09			104.979	1.452e-09
		105.696	2.4216e-07			105.696	2.4186e-09			105.696	-7.7393e-09			105.696	-6.0305e-10			105.696	-2.1284e-09			105.696	1.947e-09			105.696	-2.1793e-09
		106.413	2.4314e-07			106.413	2.3431e-09			106.413	-6.5525e-09			106.413	-1.4987e-09			106.413	-2.016e-09			106.413	8.8959e-10			106.413	-2.7367e-09
		107.131	2.4429e-07			107.131	1.7902e-09			107.131	-5.0345e-09			107.131	-1.7014e-09			107.131	5.2378e-09			107.131	-6.4579e-09			107.131	1.4194e-09
		107.848	2.4512e-07			107.848	2.9059e-09			107.848	-3.7842e-09			107.848	1.8524e-09			107.848	1.2469e-08			107.848	-2.5953e-09			107.848	-1.0773e-09
		108.565	2.4629e-07			108.565	3.2117e-09			108.565	-2.9549e-10			108.565	-1.1023e-10			108.565	4.1674e-09			108.565	-3.4328e-09			108.565	-9.9124e-10
		109.282	2.4663e-07			109.282	3.5048e-09			109.282	-8.7331e-10			109.282	-5.1034e-09			109.282	2.0096e-09			109.282	6.0971e-10			109.282	-3.4862e-09
		109.999	2.4755e-07			109.999	4.2285e-09			109.999	-4.6621e-09			109.999	-2.8146e-09			109.999	-3.5795e-09			109.999	-6.2778e-09			109.999	1.059e-08
		110.716	2.4807e-07			110.716	4.3351e-09			110.716	3.1381e-09			110.716	4.3698e-09			110.716	1.0548e-08			110.716	7.7448e-09			110.716	-1.9246e-08
		111.433	2.4894e-07			111.433	4.8343e-09			111.433	-1.9738e-09			111.433	2.3076e-09			111.433	-1.189e-08			111.433	5.3373e-09			111.433	-5.0165e-09
		112.15	2.4892e-07			112.15	5.4049e-09			112.15	-3.5311e-09			112.15	-2.1136e-09			112.15	3.4505e-09			112.15	8.1983e-10			112.15	4.1406e-09
		112.867	2.5147e-07			112.867	6.563e-09			112.867	-4.2345e-09			112.867	-8.6908e-09			112.867	-1.1311e-08			112.867	-4.9676e-09			112.867	1.0779e-08
		113.584	2.4953e-07			113.584	6.7416e-09			113.584	-1.2489e-09			113.584	-7.9969e-09			113.584	5.9597e-09			113.584	-1.6951e-09			113.584	2.7748e-09
		114.302	2.4949e-07			114.302	6.8772e-09			114.302	1.4859e-09			114.302	7.9489e-09			114.302	7.7088e-09			114.302	-1.2226e-09			114.302	-1.9547e-09
		115.019	2.4877e-07			115.019	7.5504e-09			115.019	1.2249e-09			115.019	1.3127e-08			115.019	9.8141e-09			115.019	-3.14e-09			115.019	2.3946e-09
		115.736	2.489e-07			115.736	8.3708e-09			115.736	-2.4494e-09			115.736	-6.867e-09			115.736	5.5391e-09			115.736	5.0125e-09			115.736	4.3017e-10
		116.453	2.4857e-07			116.453	9.6807e-09			116.453	1.0402e-09			116.453	-1.9051e-09			116.453	1.5398e-09			116.453	-1.545e-09			116.453	4.3521e-09
		117.17	2.4809e-07			117.17	1.0023e-08			117.17	3.5549e-09			117.17	4.0137e-09			117.17	1.462e-08			117.17	8.0776e-09			117.17	-1.7308e-08
		117.887	2.4743e-07			117.887	1.2197e-08			117.887	-2.6866e-09			117.887	-1.0208e-08			117.887	1.3422e-09			117.887	-7.4199e-09			117.887	1.3499e-08
		118.603	2.463e-07			118.603	1.2466e-08			118.603	-1.2559e-09			118.603	-7.3109e-10			118.603	3.8001e-09			118.603	2.4927e-09			118.603	-1.4957e-09
		119.32	2.454e-07			119.32	1.3305e-08			119.32	-3.1599e-09			119.32	-8.7324e-10			119.32	3.5876e-09			119.32	4.0552e-09			119.32	-5.1756e-11
		120.037	2.4412e-07			120.037	1.5593e-08			120.037	-2.3463e-09			120.037	5.5406e-09			120.037	9.2994e-09			120.037	-2.4225e-10			120.037	3.2814e-09
		120.754	2.4273e-07			120.754	1.6644e-08			120.754	4.1398e-10			120.754	2.8519e-09			120.754	7.2737e-09			120.754	3.9303e-09			120.754	-3.3571e-09
		121.471	2.4077e-07			121.471	1.8643e-08			121.471	-3.3093e-11			121.471	-1.7672e-09			121.471	4.2172e-09			121.471	-5.2717e-10			121.471	3.6432e-09
		122.188	2.3906e-07			122.188	1.8926e-08			122.188	-1.3655e-09			122.188	-4.4614e-09			122.188	1.8039e-09			122.188	7.4454e-09			122.188	-4.7612e-09
		122.905	2.3713e-07			122.905	2.1447e-08			122.905	2.5554e-09			122.905	2.013e-09			122.905	6.8517e-09			122.905	-4.5821e-09			122.905	1.0019e-08
		123.622	2.344e-07			123.622	2.4012e-08			123.622	-2.0919e-10			123.622	-1.1652e-09			123.622	1.0451e-09			123.622	-2.8895e-09			123.622	1.5894e-08
		124.34	2.3185e-07			124.34	2.662e-08			124.34	3.2637e-09			124.34	-2.8583e-09			124.34	1.6316e-09			124.34	-4.517e-09			124.34	1.437e-08
		125.057	2.2962e-07			125.057	2.8176e-08			125.057	9.6275e-10			125.057	-6.284e-09			125.057	-4.3971e-09			125.057	-5.9445e-09			125.057	2.2864e-08
		125.774	2.2688e-07			125.774	3.105e-08			125.774	3.9407e-09			125.774	-2.5651e-09			125.774	-7.0496e-09			125.774	-1.0392e-08			125.774	2.5348e-08
		126.491	2.2341e-07			126.491	3.4492e-08			126.491	5.7524e-09			126.491	4.5472e-09			126.491	6.5064e-09			126.491	1.6063e-10			126.491	7.5866e-09
		127.208	2.2055e-07			127.208	3.7471e-08			127.208	5.7992e-09			127.208	-3.3885e-09			127.208	4.1311e-09			127.208	5.4032e-09			127.208	-4.8983e-09
		127.925	2.1709e-07			127.925	3.9715e-08			127.925	3.4257e-09			127.925	-3.0741e-09			127.925	-6.1964e-09			127.925	6.5572e-10			127.925	1.0817e-08
		128.642	2.1314e-07			128.642	4.3658e-08			128.642	2.0035e-09			128.642	-2.1877e-10			128.642	-4.2446e-09			128.642	9.4782e-09			128.642	1.5341e-10
		129.359	2.0972e-07			129.359	4.7043e-08			129.359	4.529e-09			129.359	-1.9449e-09			129.359	2.3011e-10			129.359	1.3008e-09			129.359	5.5322e-09
		130.076	2.0476e-07			130.076	5.0379e-08			130.076	6.8273e-09			130.076	7.0006e-09			130.076	1.7271e-08			130.076	2.1533e-09			130.076	1.8075e-10
		130.793	2.0171e-07			130.793	5.519e-08			130.793	4.3522e-09			130.793	-1.2437e-08			130.793	3.3386e-09			130.793	-1.9941e-09			130.793	1.0046e-08
		131.511	1.9637e-07			131.511	5.928e-08			131.511	-4.5348e-10			131.511	-7.4369e-09			131.511	-9.4993e-10			131.511	1.0384e-09			131.511	1.4123e-08
		132.228	1.9129e-07			132.228	6.4026e-08			132.228	4.1715e-09			132.228	-3.7621e-09			132.228	9.2277e-09			132.228	4.4095e-10			132.228	1.2362e-08
		132.945	1.8636e-07			132.945	6.8502e-08			132.945	4.5225e-09			132.945	-4.1132e-09			132.945	9.2916e-09			132.945	-3.4865e-09			132.945	1.2826e-08
		133.662	1.8125e-07			133.662	7.4067e-08			133.662	-2.2894e-09			133.662	-6.2299e-09			133.662	-4.2377e-09			133.662	1.426e-09			133.662	1.4434e-08
		134.379	1.7578e-07			134.379	8.0439e-08			134.379	8.3232e-10			134.379	2.9889e-09			134.379	-3.8196e-09			134.379	4.6986e-09			134.379	7.822e-09
		135.096	1.7057e-07			135.096	8.6646e-08			135.096	-4.2696e-09			135.096	-1.1792e-09			135.096	-9.0673e-09			135.096	-3.7289e-09			135.096	2.3757e-08
		135.813	1.6467e-07			135.813	9.2356e-08			135.813	-5.7635e-10			135.813	-4.6214e-09			135.813	4.7883e-09			135.813	5.3364e-10			135.813	6.9573e-09
		136.53	1.5856e-07			136.53	9.7728e-08			136.53	-2.1909e-09			136.53	-2.6625e-09			136.53	1.4076e-09			136.53	-2.0638e-09			136.53	1.0544e-08
		137.248	1.5305e-07			137.248	1.0434e-07			137.248	-6.8857e-09			137.248	-5.8242e-09			137.248	-1.1578e-08			137.248	-7.6613e-09			137.248	2.7632e-08
		137.965	1.4655e-07			137.965	1.1121e-07			137.965	9.7322e-10			137.965	-7.2479e-09			137.965	1.0876e-09			137.965	-9.1288e-09			137.965	2.0444e-08
		138.682	1.4044e-07			138.682	1.1827e-07			138.682	-1.3566e-09			138.682	3.9014e-09			138.682	3.8577e-09			138.682	8.1038e-09			138.682	-4.7547e-09
		139.399	1.337e-07			139.399	1.2487e-07			139.399	-1.1421e-09			139.399	3.6026e-10			139.399	-5.1647e-09			139.399	-3.7637e-09			139.399	1.4732e-08
		140.116	1.2774e-07			140.116	1.3182e-07			140.116	2.6233e-09			140.116	6.9391e-09			140.116	4.1838e-09			140.116	-1.1612e-09			140.116	6.4503e-09
		140.833	1.2145e-07			140.833	1.389e-07			140.833	-2.3724e-09			140.833	-3.3891e-09			140.833	-9.6253e-09			140.833	-9.9486e-09			140.833	2.4368e-08
		141.55	1.1385e-07			141.55	1.4634e-07			141.55	2.3835e-09			141.55	3.4758e-09			141.55	4.256e-09			141.55	8.6391e-10			141.55	4.7731e-09
		142.267	1.089e-07			142.267	1.5203e-07			142.267	5.0484e-09			142.267	2.0026e-09			142.267	-7.8077e-09			142.267	8.6465e-09			142.267	-9.7e-09
		142.984	1.0271e-07			142.984	1.5981e-07			142.984	8.0284e-09			142.984	2.042e-09			142.984	-2.3585e-09			142.984	-1.231e-09			142.984	-2.7493e-09
		143.701	9.6568e-08			143.701	1.655e-07			143.701	4.4148e-09			143.701	-4.2602e-09			143.701	7.7955e-10			143.701	-2.3085e-09			143.701	-1.8932e-09
		144.418	8.982e-08			144.418	1.7239e-07			144.418	2.8667e-10			144.418	-4.2587e-10			144.418	-9.7146e-09			144.418	-7.4459e-09			144.418	1.5368e-08
		145.136	8.3903e-08			145.136	1.782e-07			145.136	-4.6714e-10			145.136	-6.5053e-10			145.136	-3.4947e-09			145.136	-5.2334e-09			145.136	1.2322e-08
		145.852	7.8308e-08			145.852	1.8423e-07			145.852	5.9434e-09			145.852	-1.1117e-09			145.852	4.5749e-09			145.852	-7.2209e-09			145.852	-5.1799e-10
		146.569	7.2625e-08			146.569	1.8835e-07			146.569	4.4646e-09			146.569	-4.7834e-10			146.569	-1.8306e-09			146.569	-4.1383e-09			146.569	1.0737e-09
		147.286	6.7511e-08			147.286	1.9396e-07			147.286	3.3881e-09			147.286	-1.374e-09			147.286	1.7709e-09			147.286	-1.2236e-08			147.286	1.2228e-08
		148.004	6.2652e-08			148.004	1.9825e-07			148.004	6.0533e-09			148.004	-2.5612e-09			148.004	4.6831e-09			148.004	-1.3253e-08			148.004	6.4971e-09
		148.72	5.77e-08			148.72	2.0253e-07			148.72	4.7883e-09			148.72	7.5597e-09			148.72	7.6206e-09			148.72	2.6193e-09			148.72	-1.2405e-08
		149.438	5.3467e-08			149.438	2.065e-07			149.438	4.7943e-09			149.438	3.6995e-09			149.438	6.4948e-09			149.438	-7.5814e-10			149.438	-1.1149e-08
		150.155	4.9314e-08			150.155	2.0769e-07			150.155	2.2912e-09			150.155	-1.1671e-09			150.155	1.8377e-09			150.155	-8.6556e-09			150.155	5.6034e-09
		150.872	4.5557e-08			150.872	2.1024e-07			150.872	-2.7818e-09			150.872	1.3544e-08			150.872	-4.1154e-09			150.872	5.927e-09			150.872	-9.6749e-09
		151.589	4.2208e-08			151.589	2.1209e-07			151.589	1.6264e-10			151.589	2.6956e-09			151.589	1.7191e-09			151.589	4.1195e-09			151.589	-1.019e-08
		152.306	3.9057e-08			152.306	2.1247e-07			152.306	1.3625e-09			152.306	-3.7067e-11			152.306	4.6798e-09			152.306	-2.898e-09			152.306	-1.6503e-09
		153.023	3.6176e-08			153.023	2.1346e-07			153.023	-1.8984e-09			153.023	1.8393e-09			153.023	7.7043e-09			153.023	-6.0654e-09			153.023	1.1926e-09
		153.74	3.3696e-08			153.74	2.136e-07			153.74	4.5325e-09			153.74	-2.3729e-09			153.74	1.5936e-08			153.74	-6.2929e-09			153.74	-7.1965e-09
		154.457	3.1224e-08			154.457	2.1346e-07			154.457	8.817e-09			154.457	4.118e-09			154.457	1.5529e-08			154.457	-9.1103e-09			154.457	-3.1484e-09
		155.174	2.9494e-08			155.174	2.1281e-07			155.174	4.4375e-09			155.174	3.1838e-09			155.174	5.063e-09			155.174	-7.8578e-09			155.174	3.1432e-09
		155.891	2.7625e-08			155.891	2.1039e-07			155.891	3.2052e-09			155.891	-5.2193e-09			155.891	1.0538e-09			155.891	-6.1152e-09			155.891	4.7546e-09
		156.609	2.6092e-08			156.609	2.0931e-07			156.609	6.8801e-09			156.609	-5.3244e-10			156.609	8.7539e-09			156.609	-3.3268e-10			156.609	-8.8862e-09
		157.326	2.4553e-08			157.326	2.077e-07			157.326	8.5102e-09			157.326	3.0441e-10			157.326	6.6698e-09			157.326	-6.0901e-09			157.326	3.668e-10
		158.043	2.3537e-08			158.043	2.0607e-07			158.043	7.2388e-09			158.043	4.1498e-09			158.043	4.8172e-09			158.043	5.4424e-09			158.043	-1.7895e-08
		158.76	2.2473e-08			158.76	2.0326e-07			158.76	1.2417e-08			158.76	-3.1204e-09			158.76	1.7893e-08			158.76	-9.3351e-09			158.76	-4.7198e-09
		159.477	2.1631e-08			159.477	2.0249e-07			159.477	6.5514e-10			159.477	2.8492e-10			159.477	-1.2899e-08			159.477	-1.0213e-08			159.477	1.3931e-08
		160.194	2.0779e-08			160.194	1.9934e-07			160.194	6.5117e-09			160.194	3.2723e-09			160.194	6.0269e-09			160.194	3.19e-09			160.194	-1.1667e-08
		160.911	2.0026e-08			160.911	1.9738e-07			160.911	1.1596e-09			160.911	8.0911e-10			160.911	-4.1804e-09			160.911	-7.5374e-09			160.911	-2.134e-11
		161.629	1.9286e-08			161.629	1.9573e-07			161.629	-2.9399e-09			161.629	-9.0605e-10			161.629	-1.9638e-09			161.629	-4.4949e-09			161.629	-6.0295e-09
		162.346	1.8814e-08			162.346	1.9392e-07			162.346	3.3621e-09			162.346	-7.2137e-09			162.346	6.4317e-09			162.346	-7.4824e-09			162.346	-1.135e-08
		163.063	1.8388e-08			163.063	1.9088e-07			163.063	2.254e-09			163.063	1.5706e-09			163.063	8.8649e-09			163.063	5.7018e-10			163.063	-1.659e-08
		163.78	1.795e-08			163.78	1.8867e-07			163.78	2.2908e-09			163.78	2.589e-09			163.78	1.0545e-08			163.78	-9.5273e-09			163.78	8.0571e-10
		164.497	1.7613e-08			164.497	1.867e-07			164.497	2.6233e-09			164.497	7.5279e-10			164.497	6.9937e-09			164.497	-2.2848e-09			164.497	-9.7756e-09
		165.214	1.7196e-08			165.214	1.8492e-07			165.214	2.2117e-09			165.214	6.5698e-09			165.214	1.3786e-08			165.214	-3.6822e-09			165.214	-4.0086e-09
		165.932	1.6958e-08			165.932	1.8136e-07			165.932	7.1115e-11			165.932	-1.3155e-09			165.932	2.9833e-09			165.932	-2.0197e-09			165.932	-6.685e-10
		166.649	1.6636e-08			166.649	1.8017e-07			166.649	7.6831e-10			166.649	2.8992e-09			166.649	6.7132e-09			166.649	1.1128e-09			166.649	-1.44e-09
		167.366	1.6353e-08			167.366	1.7667e-07			167.366	1.9501e-10			167.366	4.9634e-09			167.366	1.0379e-09			167.366	-6.1046e-09			167.366	1.2717e-08
		168.083	1.6062e-08			168.083	1.7527e-07			168.083	-1.199e-09			168.083	-6.4419e-09			168.083	-3.8998e-09			168.083	-6.1921e-09			168.083	1.8102e-08
		168.8	1.5708e-08			168.8	1.7231e-07			168.8	4.4488e-09			168.8	1.9913e-09			168.8	7.7971e-09			168.8	1.13e-08			168.8	-1.8824e-08
		169.517	1.5541e-08			169.517	1.6936e-07			169.517	7.4369e-10			169.517	-4.6015e-09			169.517	-3.7435e-09			169.517	-4.987e-09			169.517	1.3929e-08
		170.234	1.531e-08			170.234	1.6563e-07			170.234	3.2914e-09			170.234	2.1376e-09			170.234	4.0186e-09			170.234	6.2855e-09			170.234	-7.9922e-09
		170.952	1.4947e-08			170.952	1.6257e-07			170.952	3.4507e-09			170.952	1.3473e-09			170.952	2.8099e-10			170.952	-6.4519e-09			170.952	1.0145e-08
		171.669	1.4617e-08			171.669	1.5869e-07			171.669	7.1653e-09			171.669	4.011e-09			171.669	9.3923e-09			171.669	6.0006e-09			171.669	-1.4829e-08
		172.386	1.4469e-08			172.386	1.5559e-07			172.386	9.2068e-09			172.386	-4.4228e-10			172.386	1.2273e-08			172.386	-3.4684e-10			172.386	-9.531e-09
		173.103	1.429e-08			173.103	1.5138e-07			173.103	4.7004e-09			173.103	3.2169e-09			173.103	2.0812e-09			173.103	5.4957e-09			173.103	-8.2274e-09
		173.82	1.391e-08			173.82	1.4887e-07			173.82	2.9724e-09			173.82	1.4641e-09			173.82	-8.6658e-09			173.82	5.5656e-09			173.82	-4.8378e-09
		174.537	1.3778e-08			174.537	1.4534e-07			174.537	-7.0378e-10			174.537	3.4458e-09			174.537	-1.2393e-08			174.537	9.9324e-10			174.537	4.7068e-09
		175.254	1.3408e-08			175.254	1.4116e-07			175.254	6.1921e-09			175.254	6.929e-09			175.254	2.7113e-09			175.254	1.1091e-08			175.254	-1.9447e-08
		175.971	1.3266e-08			175.971	1.3622e-07			175.971	2.1444e-09			175.971	5.9792e-09			175.971	-3.9863e-09			175.971	3.9384e-09			175.971	-5.7835e-09
		176.688	1.3075e-08			176.688	1.3293e-07			176.688	5.6918e-09			176.688	4.5069e-09			176.688	-7.5166e-09			176.688	4.926e-09			176.688	-4.8792e-09
		177.405	1.2964e-08			177.405	1.2867e-07			177.405	-7.7903e-10			177.405	1.8356e-09			177.405	-1.3307e-08			177.405	-4.7064e-09			177.405	1.6409e-08
		178.122	1.279e-08			178.122	1.2475e-07			178.122	6.2357e-09			178.122	2.6622e-09			178.122	1.5891e-09			178.122	-3.1288e-09			178.122	4.6795e-09
		178.839	1.2436e-08			178.839	1.2013e-07			178.839	6.2746e-09			178.839	1.067e-08			178.839	-8.0316e-10			178.839	8.1288e-09			178.839	-1.4557e-08
		179.556	1.2121e-08			179.556	1.1618e-07			179.556	9.4239e-10			179.556	2.1926e-09			179.556	-1.0988e-08			179.556	-7.8336e-09			179.556	1.5366e-08
		180.273	1.1961e-08			180.273	1.1141e-07			180.273	7.9907e-09			180.273	2.1558e-09			180.273	5.5263e-09			180.273	-6.886e-09			180.273	8.6071e-09
		180.99	1.1733e-08			180.99	1.0748e-07			180.99	6.8383e-09			180.99	4.9295e-09			180.99	8.4646e-09			180.99	4.2016e-09			180.99	-1.333e-08
		181.708	1.1637e-08			181.708	1.0345e-07			181.708	1.9006e-09			181.708	6.6252e-09			181.708	-2.8777e-09			181.708	-1.2108e-09			181.708	6.0531e-09
		182.425	1.1322e-08			182.425	1.0001e-07			182.425	1.1482e-09			182.425	1.1324e-09			182.425	-7.8522e-09			182.425	-4.8532e-09			182.425	1.0453e-08
		183.142	1.1178e-08			183.142	9.6211e-08			183.142	3.7494e-09			183.142	3.4386e-09			183.142	-2.997e-09			183.142	1.6344e-09			183.142	-3.7611e-09
		183.859	1.103e-08			183.859	9.3595e-08			183.859	7.2373e-09			183.859	1.0945e-08			183.859	1.344e-08			183.859	8.932e-09			183.859	-2.4551e-08
		184.576	1.0749e-08			184.576	8.9747e-08			184.576	4.49e-09			184.576	5.136e-09			184.576	1.116e-08			184.576	-3.8004e-09			184.576	-2.0257e-09
		185.293	1.0665e-08			185.293	8.6994e-08			185.293	1.7651e-09			185.293	6.1937e-09			185.293	4.7252e-09			185.293	-2.7676e-12			185.293	-1.1362e-09
		186.011	1.0517e-08			186.011	8.4092e-08			186.011	6.452e-09			186.011	1.3367e-08			186.011	9.8211e-09			186.011	2.8448e-09			186.011	-8.8518e-09
		186.728	1.0376e-08			186.728	8.0247e-08			186.728	4.796e-10			186.728	3.5625e-09			186.728	-2.9193e-09			186.728	-3.2476e-09			186.728	1.0171e-08
		187.445	1.0192e-08			187.445	7.8477e-08			187.445	-7.1672e-10			187.445	2.0847e-09			187.445	1.5334e-09			187.445	-3.53e-09			187.445	1.0385e-08
		188.162	1.009e-08			188.162	7.4459e-08			188.162	6.074e-09			188.162	7.1244e-09			188.162	1.1531e-08			188.162	3.1176e-09			188.162	-6.9191e-09
		188.879	9.9918e-09			188.879	7.2084e-08			188.879	7.1645e-10			188.879	7.5606e-09			188.879	4.8984e-09			188.879	4.0252e-09			188.879	-1.9295e-09
		189.597	9.7202e-09			189.597	7.0215e-08			189.597	-2.2687e-09			189.597	8.1563e-09			189.597	-9.9437e-09			189.597	4.7728e-09			189.597	7.1972e-09
		190.314	9.6119e-09			190.314	6.8302e-08			190.314	1.8744e-09			190.314	3.56e-09			190.314	2.5604e-09			190.314	7.3804e-09			190.314	-4.9252e-09
		191.031	9.5399e-09			191.031	6.7129e-08			191.031	1.0829e-09			191.031	1.5542e-09			191.031	1.8139e-09			191.031	-4.972e-09			191.031	1.7738e-08
		191.748	9.4337e-09			191.748	6.3654e-08			191.748	-8.005e-10			191.748	5.0264e-09			191.748	-5.0215e-09			191.748	6.5956e-09			191.748	4.197e-09
		192.465	9.203e-09			192.465	6.2364e-08			192.465	-2.4189e-09			192.465	8.2127e-09			192.465	-2.9895e-09			192.465	-4.1681e-10			192.465	1.4923e-08
		193.182	9.0531e-09			193.182	6.0813e-08			193.182	1.1073e-09			193.182	1.7903e-09			193.182	5.1114e-09			193.182	3.4508e-09			193.182	4.4168e-09
		193.899	8.9557e-09			193.899	5.967e-08			193.899	5.2731e-09			193.899	8.7605e-09			193.899	1.3917e-08			193.899	7.6684e-09			193.899	-7.261e-09
		194.617	8.9716e-09			194.617	5.7763e-08			194.617	-1.5025e-09			194.617	5.0222e-09			194.617	-2.4675e-09			194.617	3.4598e-10			194.617	1.4447e-08
		195.334	8.8997e-09			195.334	5.6512e-08			195.334	4.0541e-09			195.334	2.6479e-09			195.334	1.0648e-08			195.334	1.0564e-08			195.334	-7.3911e-09
		196.051	8.6461e-09			196.051	5.4842e-08			196.051	5.4765e-10			196.051	4.9486e-09			196.051	1.6428e-09			196.051	-3.0988e-09			196.051	1.9641e-08
		196.768	8.7151e-09			196.768	5.3538e-08			196.768	-2.4713e-09			196.768	4.7963e-09			196.768	-1.3313e-09			196.768	-3.1241e-11			196.768	1.7743e-08
		197.485	8.6169e-09			197.485	5.2318e-08			197.485	2.2421e-09			197.485	5.227e-09			197.485	6.9097e-09			197.485	5.9964e-09			197.485	5.7607e-09
		198.202	8.5365e-09			198.202	5.1802e-08			198.202	8.7845e-10			198.202	6.0867e-09			198.202	5.798e-09			198.202	-1.3561e-09			198.202	1.419e-08
		198.919	8.4107e-09			198.919	5.1861e-08			198.919	1.9123e-09			198.919	9.918e-09			198.919	6.3007e-09			198.919	4.6716e-09			198.919	3.0906e-09
		199.636	8.4712e-09			199.636	5.0068e-08			199.636	-1.4631e-09			199.636	7.2946e-09			199.636	1.6698e-09			199.636	1.3591e-09			199.636	1.5429e-08
		200.353	8.3657e-09			200.353	4.9696e-08			200.353	2.1236e-09			200.353	6.2898e-09			200.353	6.9013e-10			200.353	-6.7326e-10			200.353	1.598e-08
		201.07	8.2592e-09			201.07	4.793e-08			201.07	6.3712e-09			201.07	1.0226e-08			201.07	1.597e-08			201.07	1.2044e-08			201.07	-1.1592e-08
		201.787	8.1084e-09			201.787	4.7787e-08			201.787	6.3694e-09			201.787	4.2472e-09			201.787	1.1626e-08			201.787	-8.8065e-11			201.787	1.0664e-08
		202.504	8.149e-09			202.504	4.6313e-08			202.504	1.4698e-09			202.504	9.8842e-09			202.504	1.4275e-09			202.504	5.7595e-09			202.504	1.2873e-08
		203.221	8.0339e-09			203.221	4.5431e-08			203.221	2.1422e-09			203.221	5.7411e-09			203.221	1.2694e-08			203.221	4.9771e-09			203.221	5.3015e-09
		203.938	7.9545e-09			203.938	4.5749e-08			203.938	5.5339e-09			203.938	9.3612e-09			203.938	1.2718e-08			203.938	1.6547e-09			203.938	6.8563e-09
		204.655	7.8468e-09			204.655	4.5349e-08			204.655	7.5154e-09			204.655	1.325e-08			204.655	2.8161e-08			204.655	4.4123e-09			204.655	-3.3613e-09
		205.372	7.8366e-09			205.372	4.304e-08			205.372	5.6941e-09			205.372	6.9122e-09			205.372	1.6111e-08			205.372	1.326e-08			205.372	-1.0446e-08
		206.089	7.789e-09			206.089	4.3245e-08			206.089	1.9842e-09			206.089	4.3399e-09			206.089	3.3699e-09			206.089	1.2538e-08			206.089	-3.8688e-11
		206.806	7.6754e-09			206.806	4.293e-08			206.806	-2.2442e-10			206.806	1.0966e-08			206.806	3.4798e-09			206.806	9.3151e-09			206.806	2.6417e-09
		207.523	7.7252e-09			207.523	4.3034e-08			207.523	6.4128e-09			207.523	1.0584e-08			207.523	1.37e-08			207.523	7.5027e-09			207.523	-1.857e-09
		208.24	7.7542e-09			208.24	4.081e-08			208.24	8.01e-09			208.24	1.7571e-08			208.24	1.8008e-08			208.24	1.043e-08			208.24	-9.2304e-09
		208.957	7.6703e-09			208.957	4.1444e-08			208.957	3.072e-09			208.957	1.1635e-08			208.957	8.6859e-09			208.957	5.0279e-09			208.957	4.9944e-09
		209.674	7.6149e-09			209.674	4.0509e-08			209.674	4.4701e-09			209.674	1.2031e-08			209.674	3.7867e-09			209.674	8.0755e-09			209.674	4.8305e-09
		210.391	7.4739e-09			210.391	3.9999e-08			210.391	2.5081e-09			210.391	1.3779e-08			210.391	8.6657e-09			210.391	7.3831e-09			210.391	5.4423e-09
		211.108	7.6039e-09			211.108	4.0232e-08			211.108	4.0641e-09			211.108	6.2437e-09			211.108	5.4173e-09			211.108	1.8907e-09			211.108	1.2397e-08
		211.825	7.3236e-09			211.825	4.008e-08			211.825	5.8551e-09			211.825	1.1128e-08			211.825	1.466e-08			211.825	8.9983e-09			211.825	1.3273e-09
		212.542	7.5338e-09			212.542	3.9416e-08			212.542	4.9348e-09			212.542	8.9564e-09			212.542	1.0517e-08			212.542	4.3859e-09			212.542	9.5593e-09
		213.259	7.5625e-09			213.259	3.8978e-08			213.259	4.6401e-09			213.259	1.2841e-08			213.259	2.818e-09			213.259	4.4635e-09			213.259	1.0019e-08
		213.976	7.346e-09			213.976	3.8734e-08			213.976	3.3726e-09			213.976	1.0958e-08			213.976	5.2279e-09			213.976	1.6121e-08			213.976	-2.4497e-09
		214.694	7.3534e-09			214.694	3.8474e-08			214.694	3.6481e-09			214.694	6.4887e-09			214.694	4.111e-09			214.694	-4.7613e-09			214.694	2.4399e-08
		215.411	7.2467e-09			215.411	3.7319e-08			215.411	1.0228e-09			215.411	8.6931e-09			215.411	-2.7073e-09			215.411	4.663e-10			215.411	2.0568e-08
		216.128	7.3374e-09			216.128	3.7139e-08			216.128	9.313e-09			216.128	1.5216e-08			216.128	1.9108e-08			216.128	1.4264e-08			216.128	-9.801e-09
		216.845	7.1778e-09			216.845	3.7482e-08			216.845	4.6863e-09			216.845	1.6754e-08			216.845	3.7789e-09			216.845	1.3132e-08			216.845	6.2126e-10
		217.562	7.1837e-09			217.562	3.6462e-08			217.562	9.0811e-09			217.562	5.3405e-09			217.562	1.4512e-08			217.562	5.4091e-09			217.562	6.298e-09
		218.279	7.1077e-09			218.279	3.6241e-08			218.279	5.2723e-09			218.279	8.3287e-09			218.279	5.0258e-09			218.279	1.3267e-09			218.279	2.0944e-08
		218.996	7.1517e-09			218.996	3.6209e-08			218.996	6.6075e-09			218.996	1.4595e-08			218.996	5.9063e-09			218.996	6.9243e-09			218.996	1.0016e-08
		219.713	7.0924e-09			219.713	3.5447e-08			219.713	1.0642e-08			219.713	1.444e-08			219.713	1.3621e-08			219.713	7.1919e-09			219.713	5.2589e-09
		220.431	6.9559e-09			220.431	3.6434e-08			220.431	1.1434e-08			220.431	1.2493e-08			220.431	1.7587e-08			220.431	6.8595e-09			220.431	5.0158e-10
		221.148	6.9587e-09			221.148	3.4385e-08			221.148	1.1621e-08			221.148	1.4231e-08			221.148	1.5867e-08			221.148	9.0371e-09			221.148	3.6535e-09
		221.865	6.9262e-09			221.865	3.4669e-08			221.865	1.1278e-08			221.865	1.8833e-08			221.865	1.358e-08			221.865	-7.7535e-10			221.865	1.8198e-08
		222.582	6.9805e-09			222.582	3.4662e-08			222.582	1.3975e-08			222.582	1.9409e-08			222.582	2.131e-08			222.582	1.4462e-08			222.582	-7.5342e-09
		223.299	6.8478e-09			223.299	3.423e-08			223.299	3.5497e-09			223.299	2.012e-08			223.299	-1.0533e-09			223.299	1.158e-08			223.299	8.7896e-09
		224.016	6.7539e-09			224.016	3.4468e-08			224.016	1.1458e-08			224.016	1.9981e-08			224.016	1.1832e-08			224.016	6.2274e-09			224.016	5.7358e-09
		224.733	6.816e-09			224.733	3.3648e-08			224.733	8.6016e-09			224.733	1.4567e-08			224.733	8.9485e-09			224.733	1.4585e-08			224.733	1.6021e-09
		225.45	6.6499e-09			225.45	3.4109e-08			225.45	1.5855e-08			225.45	1.7387e-08			225.45	2.0502e-08			225.45	9.8226e-09			225.45	-1.4669e-09
		226.167	6.748e-09			226.167	3.2759e-08			226.167	1.6333e-08			226.167	2.1283e-08			226.167	2.4736e-08			226.167	1.153e-08			226.167	-9.8441e-09
		226.884	6.8312e-09			226.884	3.1813e-08			226.884	1.2811e-08			226.884	2.8407e-08			226.884	1.0405e-08			226.884	2.5578e-09			226.884	1.4313e-08
		227.601	6.7315e-09			227.601	3.2666e-08			227.601	2.012e-08			227.601	2.9686e-08			227.601	2.093e-08			227.601	1.2255e-08			227.601	-5.3503e-09
		228.318	6.7563e-09			228.318	3.2301e-08			228.318	1.114e-08			228.318	1.8247e-08			228.318	-7.2516e-10			228.318	-3.947e-09			228.318	3.2555e-08
		229.035	6.6603e-09			229.035	3.2024e-08			229.035	1.5961e-08			229.035	1.1904e-08			229.035	7.7402e-09			229.035	5.0609e-11			229.035	1.7e-08
		229.752	6.6994e-09			229.752	3.0922e-08			229.752	1.4307e-08			229.752	2.5957e-08			229.752	1.0626e-08			229.752	7.6582e-09			229.752	8.273e-09
		230.469	6.5766e-09			230.469	3.1339e-08			230.469	2.0334e-08			230.469	2.2287e-08			230.469	1.9861e-08			230.469	5.4258e-09			230.469	8.2916e-09
		231.185	6.6143e-09			231.185	3.1632e-08			231.185	1.9168e-08			231.185	1.6845e-08			231.185	1.7432e-08			231.185	5.0834e-09			231.185	1.0942e-08
		231.903	6.6139e-09			231.903	3.131e-08			231.903	1.8929e-08			231.903	2.2646e-08			231.903	1.3975e-08			231.903	7.221e-09			231.903	8.6179e-09
		232.619	6.5547e-09			232.619	3.0617e-08			232.619	2.1331e-08			232.619	2.4817e-08			232.619	2.1094e-08			232.619	1.0119e-08			232.619	-1.1131e-09
		233.337	6.4745e-09			233.337	3.1309e-08			233.337	2.015e-08			233.337	2.1851e-08			233.337	1.1399e-08			233.337	8.2262e-09			233.337	1.1758e-08
		234.054	6.5111e-09			234.054	2.957e-08			234.054	2.4573e-08			234.054	2.3754e-08			234.054	2.3376e-08			234.054	8.9538e-09			234.054	1.5099e-09
		234.771	6.4481e-09			234.771	2.9526e-08			234.771	2.4596e-08			234.771	2.5805e-08			234.771	1.4158e-08			234.771	1.0914e-09			234.771	1.4366e-08
		235.488	6.4102e-09			235.488	3.0248e-08			235.488	2.2309e-08			235.488	2.3257e-08			235.488	5.7227e-09			235.488	8.249e-09			235.488	1.3609e-08
		236.205	6.4275e-09			236.205	2.9539e-08			236.205	3.198e-08			236.205	3.3156e-08			236.205	2.3887e-08			236.205	8.7766e-09			236.205	1.9005e-09
		236.922	6.3286e-09			236.922	2.9283e-08			236.922	3.0392e-08			236.922	2.7508e-08			236.922	2.7554e-08			236.922	4.6942e-09			236.922	6.8928e-09
		237.639	6.3808e-09			237.639	2.8899e-08			237.639	3.1187e-08			237.639	2.9031e-08			237.639	1.6168e-08			237.639	1.4332e-08			237.639	1.5423e-09
		238.356	6.2106e-09			238.356	2.8464e-08			238.356	3.8405e-08			238.356	3.2304e-08			238.356	3.2535e-08			238.356	5.4694e-09			238.356	2.0629e-09
		239.073	6.2779e-09			239.073	2.7807e-08			239.073	3.0493e-08			239.073	2.9373e-08			239.073	1.8011e-08			239.073	1.0197e-08			239.073	8.2568e-09
		239.79	6.4243e-09			239.79	2.8827e-08			239.79	3.5189e-08			239.79	4.1489e-08			239.79	2.5137e-08			239.79	1.3985e-08			239.79	-3.1168e-09
		240.507	6.204e-09			240.507	2.7798e-08			240.507	4.0862e-08			240.507	3.8659e-08			240.507	3.3381e-08			240.507	1.3212e-08			240.507	-5.3037e-09
		241.224	6.2466e-09			241.224	2.7515e-08			241.224	3.6932e-08			241.224	3.0073e-08			241.224	2.4483e-08			241.224	-4.8023e-10			241.224	1.8838e-08
		241.941	6.2469e-09			241.941	2.7052e-08			241.941	3.7993e-08			241.941	4.025e-08			241.941	2.4715e-08			241.941	7.4074e-09			241.941	8.1793e-09
		242.658	6.1628e-09			242.658	2.7628e-08			242.658	3.8271e-08			242.658	4.0742e-08			242.658	2.2801e-08			242.658	1.9575e-08			242.658	-6.1755e-09
		243.375	6.2691e-09			243.375	2.6594e-08			243.375	4.1968e-08			243.375	4.2194e-08			243.375	2.7959e-08			243.375	4.5326e-09			243.375	1.2506e-08
		244.093	6.1548e-09			244.093	2.6917e-08			244.093	4.7142e-08			244.093	4.3062e-08			244.093	3.4906e-08			244.093	1.179e-08			244.093	-2.3357e-09
		244.81	6.1439e-09			244.81	2.6342e-08			244.81	4.6571e-08			244.81	5.1109e-08			244.81	2.9206e-08			244.81	1.6798e-08			244.81	-6.3477e-09
		245.527	6.2103e-09			245.527	2.6766e-08			245.527	4.6893e-08			245.527	4.5163e-08			245.527	2.4355e-08			245.527	7.1754e-09			245.527	1.0767e-08
		246.244	6.0456e-09			246.244	2.6099e-08			246.244	4.8841e-08			246.244	4.5477e-08			246.244	2.0891e-08			246.244	2.2629e-09			246.244	2.3475e-08
		246.961	5.9334e-09			246.961	2.5245e-08			246.961	5.4992e-08			246.961	5.0115e-08			246.961	4.0679e-08			246.961	1.6391e-08			246.961	-6.6416e-09
		247.678	6.0228e-09			247.678	2.5146e-08			247.678	5.5039e-08			247.678	4.5094e-08			247.678	3.3466e-08			247.678	-1.2319e-09			247.678	1.8276e-08
		248.395	6.0242e-09			248.395	2.6083e-08			248.395	5.8047e-08			248.395	5.277e-08			248.395	4.1531e-08			248.395	1.0156e-08			248.395	-1.007e-09
		249.112	5.9589e-09			249.112	2.653e-08			249.112	5.7323e-08			249.112	5.6242e-08			249.112	3.317e-08			249.112	7.2633e-09			249.112	1.048e-08
		249.829	5.9437e-09			249.829	2.4653e-08			249.829	6.0394e-08			249.829	5.4208e-08			249.829	2.7917e-08			249.829	1.4761e-08			249.829	1.5704e-09
		250.547	5.9037e-09			250.547	2.5237e-08			250.547	6.0496e-08			250.547	6.5702e-08			250.547	3.4872e-08			250.547	1.2848e-08			250.547	7.3384e-09
		251.263	5.7972e-09			251.263	2.3908e-08			251.263	6.7795e-08			251.263	5.6334e-08			251.263	4.799e-08			251.263	1.7296e-08			251.263	-5.4802e-09
		251.981	5.9586e-09			251.981	2.4042e-08			251.981	6.8045e-08			251.981	6.0365e-08			251.981	4.2632e-08			251.981	1.4964e-08			251.981	-1.1115e-09
		252.697	5.8624e-09			252.697	2.3473e-08			252.697	7.0011e-08			252.697	6.041e-08			252.697	4.2067e-08			252.697	1.2161e-08			252.697	5.3106e-09
		253.415	5.745e-09			253.415	2.2229e-08			253.415	7.3737e-08			253.415	7.0219e-08			253.415	4.5437e-08			253.415	8.0489e-09			253.415	9.9835e-09
		254.132	5.8581e-09			254.132	2.3646e-08			254.132	6.8981e-08			254.132	6.4015e-08			254.132	2.9332e-08			254.132	7.7665e-09			254.132	1.98e-08
		254.849	5.7161e-09			254.849	2.281e-08			254.849	8.4274e-08			254.849	6.663e-08			254.849	6.0866e-08			254.849	1.3304e-08			254.849	-7.3034e-09
		255.565	5.7677e-09			255.565	2.2249e-08			255.565	8.0155e-08			255.565	6.4342e-08			255.565	5.0828e-08			255.565	6.1917e-09			255.565	1.334e-08
		256.283	5.6961e-09			256.283	2.1947e-08			256.283	8.472e-08			256.283	6.7283e-08			256.283	4.7506e-08			256.283	1.4699e-08			256.283	5.9746e-10
		256.999	5.6272e-09			256.999	2.1671e-08			256.999	9.3217e-08			256.999	7.4584e-08			256.999	6.4089e-08			256.999	1.8977e-08			256.999	-1.4776e-08
		257.716	5.5392e-09			257.716	2.1584e-08			257.716	8.8924e-08			257.716	7.7235e-08			257.716	5.5259e-08			257.716	1.8715e-08			257.716	-5.2667e-09
		258.433	5.6593e-09			258.433	2.1081e-08			258.433	8.9486e-08			258.433	7.6804e-08			258.433	5.3963e-08			258.433	1.2532e-08			258.433	7.2545e-09
		259.15	5.6269e-09			259.15	1.993e-08			259.15	9.4978e-08			259.15	7.753e-08			259.15	5.8548e-08			259.15	1.672e-08			259.15	-6.4462e-09
		259.867	5.5526e-09			259.867	2.0567e-08			259.867	9.3516e-08			259.867	8.2838e-08			259.867	4.8659e-08			259.867	2.0847e-08			259.867	-7.3905e-10
		260.584	5.5743e-09			260.584	1.9477e-08			260.584	1.0267e-07			260.584	9.0421e-08			260.584	6.6018e-08			260.584	1.9595e-08			260.584	-5.5116e-09
		261.301	5.5195e-09			261.301	1.8811e-08			261.301	1.047e-07			261.301	8.9992e-08			261.301	6.8881e-08			261.301	2.4453e-08			261.301	-1.4178e-08
		262.018	5.4937e-09			262.018	1.9408e-08			262.018	1.05e-07			262.018	8.404e-08			262.018	5.733e-08			262.018	1.672e-08			262.018	5.1423e-09
		262.735	5.4929e-09			262.735	1.9244e-08			262.735	1.1084e-07			262.735	8.6893e-08			262.735	6.6215e-08			262.735	2.1888e-08			262.735	-8.0869e-09
		263.452	5.427e-09			263.452	1.9212e-08			263.452	1.1114e-07			263.452	9.462e-08			263.452	6.6588e-08			263.452	2.6145e-08			263.452	-1.1551e-08
		264.169	5.3253e-09			264.169	1.8781e-08			264.169	1.1392e-07			264.169	9.3794e-08			264.169	6.6113e-08			264.169	2.1903e-08			264.169	1.6391e-09
		264.886	5.4519e-09			264.886	1.7181e-08			264.886	1.1891e-07			264.886	9.3491e-08			264.886	6.4899e-08			264.886	1.7461e-08			264.886	2.692e-09
		265.603	5.3984e-09			265.603	1.7554e-08			265.603	1.2316e-07			265.603	9.475e-08			265.603	6.9178e-08			265.603	2.4858e-08			265.603	-3.6471e-09
		266.32	5.2559e-09			266.32	1.7518e-08			266.32	1.2539e-07			266.32	9.4266e-08			266.32	7.1094e-08			266.32	1.8546e-08			266.32	3.794e-09
		267.038	5.2969e-09			267.038	1.7301e-08			267.038	1.2729e-07			267.038	1.0652e-07			267.038	6.7548e-08			267.038	1.8323e-08			267.038	7.4935e-09
		267.755	5.2692e-09			267.755	1.5696e-08			267.755	1.3566e-07			267.755	1.0484e-07			267.755	8.2268e-08			267.755	1.3961e-08			267.755	1.0631e-09
		268.472	5.1547e-09			268.472	1.6203e-08			268.472	1.3297e-07			268.472	1.0287e-07			268.472	7.7395e-08			268.472	1.4168e-08			268.472	1.1485e-08
		269.189	5.1466e-09			269.189	1.6076e-08			269.189	1.4106e-07			269.189	1.1204e-07			269.189	8.2322e-08			269.189	2.4786e-08			269.189	-4.9684e-09
		269.906	5.0297e-09			269.906	1.4845e-08			269.906	1.4497e-07			269.906	1.1334e-07			269.906	8.7698e-08			269.906	2.7314e-08			269.906	-1.0441e-08
		270.623	5.2231e-09			270.623	1.5323e-08			270.623	1.434e-07			270.623	1.0725e-07			270.623	7.6579e-08			270.623	2.1381e-08			270.623	5.4269e-09
		271.34	5.1003e-09			271.34	1.4775e-08			271.34	1.5225e-07			271.34	1.12e-07			271.34	9.3632e-08			271.34	1.9059e-08			271.34	-1.4141e-09
		272.057	5.0146e-09			272.057	1.4424e-08			272.057	1.4636e-07			272.057	1.1506e-07			272.057	7.7311e-08			272.057	2.1486e-08			272.057	6.7267e-09
		272.774	5.0217e-09			272.774	1.4252e-08			272.774	1.5071e-07			272.774	1.1746e-07			272.774	7.7432e-08			272.774	1.5234e-08			272.774	2.3896e-08
		273.491	5.0072e-09			273.491	1.3758e-08			273.491	1.5927e-07			273.491	1.174e-07			273.491	9.3233e-08			273.491	2.6642e-08			273.491	-6.5144e-09
		274.209	5.0663e-09			274.209	1.3322e-08			274.209	1.5954e-07			274.209	1.111e-07			274.209	8.8107e-08			274.209	2.5069e-08			274.209	1.9763e-09
		274.926	4.9389e-09			274.926	1.2701e-08			274.926	1.5944e-07			274.926	1.1822e-07			274.926	8.248e-08			274.926	2.4507e-08			274.926	9.174e-09
		275.643	4.8153e-09			275.643	1.2364e-08			275.643	1.6838e-07			275.643	1.2931e-07			275.643	9.4735e-08			275.643	2.5904e-08			275.643	3.7088e-10
		276.36	4.736e-09			276.36	1.2005e-08			276.36	1.6818e-07			276.36	1.263e-07			276.36	9.5108e-08			276.36	2.3532e-08			276.36	7.5687e-09
		277.077	4.8036e-09			277.077	1.1353e-08			277.077	1.6891e-07			277.077	1.194e-07			277.077	8.3393e-08			277.077	2.976e-08			277.077	5.8077e-09
		277.794	4.7848e-09			277.794	1.071e-08			277.794	1.68e-07			277.794	1.2522e-07			277.794	8.2209e-08			277.794	3.0837e-08			277.794	8.914e-09
		278.511	4.6964e-09			278.511	1.1006e-08			278.511	1.7625e-07			278.511	1.3084e-07			278.511	9.7593e-08			278.511	3.7615e-08			278.511	-1.0482e-08
		279.228	4.7527e-09			279.228	1.0585e-08			279.228	1.7802e-07			279.228	1.2489e-07			279.228	9.6484e-08			279.228	3.2192e-08			279.228	1.3278e-09
		279.945	4.659e-09			279.945	9.9829e-09			279.945	1.8271e-07			279.945	1.2819e-07			279.945	1.0308e-07			279.945	3.021e-08			279.945	2.6277e-09
		280.662	4.6651e-09			280.662	9.7031e-09			280.662	1.8638e-07			280.662	1.3504e-07			280.662	1.0693e-07			280.662	2.8888e-08			280.662	-4.3773e-10
		281.379	4.5917e-09			281.379	9.8806e-09			281.379	1.8534e-07			281.379	1.3909e-07			281.379	9.6517e-08			281.379	4.3736e-08			281.379	-1.1017e-08
		282.096	4.586e-09			282.096	8.421e-09			282.096	1.8861e-07			282.096	1.3545e-07			282.096	1.0934e-07			282.096	3.2043e-08			282.096	1.7352e-11
		282.813	4.6191e-09			282.813	8.4645e-09			282.813	1.8996e-07			282.813	1.2807e-07			282.813	1.0232e-07			282.813	3.607e-08			282.813	-2.8047e-09
		283.53	4.477e-09			283.53	8.1842e-09			283.53	1.91e-07			283.53	1.2749e-07			283.53	1.0388e-07			283.53	3.9688e-08			283.53	-2.4935e-09
		284.247	4.4331e-09			284.247	8.2174e-09			284.247	1.9131e-07			284.247	1.3594e-07			284.247	9.7661e-08			284.247	3.2986e-08			284.247	1.3089e-08
		284.964	4.3921e-09			284.964	8.1977e-09			284.964	1.953e-07			284.964	1.3476e-07			284.964	1.0114e-07			284.964	4.3005e-08			284.964	-8.0464e-09
		285.68	4.4004e-09			285.68	7.422e-09			285.68	1.9563e-07			285.68	1.3431e-07			285.68	1.0854e-07			285.68	3.9261e-08			285.68	-2.0923e-09
		286.397	4.2405e-09			286.397	6.6192e-09			286.397	1.9528e-07			286.397	1.3412e-07			286.397	1.0685e-07			286.397	3.4468e-08			286.397	9.3983e-09
		287.114	4.2149e-09			287.114	6.9353e-09			287.114	2.002e-07			287.114	1.3447e-07			287.114	1.0726e-07			287.114	3.4206e-08			287.114	8.2949e-09
		287.831	4.1464e-09			287.831	6.8695e-09			287.831	1.9507e-07			287.831	1.3481e-07			287.831	1.0055e-07			287.831	3.8444e-08			287.831	9.3058e-09
		288.548	4.1931e-09			288.548	6.1292e-09			288.548	2.0028e-07			288.548	1.3135e-07			288.548	1.1174e-07			288.548	4.9096e-08			288.548	-8.4981e-09
		289.265	4.0889e-09			289.265	6.0789e-09			289.265	2.0534e-07			289.265	1.3959e-07			289.265	1.2153e-07			289.265	4.9172e-08			289.265	-1.9914e-08
		289.983	3.8861e-09			289.983	5.8788e-09			289.983	1.9861e-07			289.983	1.3489e-07			289.983	1.098e-07			289.983	4.8543e-08			289.983	-4.2557e-09
		290.699	4.0188e-09			290.699	5.5191e-09			290.699	2.0102e-07			290.699	1.2593e-07			290.699	1.088e-07			290.699	4.2181e-08			290.699	6.2766e-09
		291.417	3.9896e-09			291.417	4.0451e-09			291.417	2.0161e-07			291.417	1.2407e-07			291.417	1.1277e-07			291.417	4.4815e-08			291.417	-8.6513e-10
		292.134	3.9793e-09			292.134	5.0028e-09			292.134	1.9429e-07			292.134	1.2346e-07			292.134	9.8985e-08			292.134	4.3463e-08			292.134	1.3013e-08
		292.851	4.0292e-09			292.851	3.7399e-09			292.851	2.0187e-07			292.851	1.2748e-07			292.851	1.0649e-07			292.851	5.3832e-08			292.851	-8.6387e-09
		293.568	4.0049e-09			293.568	4.2799e-09			293.568	1.9635e-07			293.568	1.1885e-07			293.568	9.9084e-08			293.568	5.0056e-08			293.568	5.5289e-09
		294.285	3.8743e-09			294.285	4.0574e-09			294.285	1.995e-07			294.285	1.3027e-07			294.285	1.1248e-07			294.285	5.9577e-08			294.285	-1.6747e-08
		295.002	3.7132e-09			295.002	4.1986e-09			295.002	1.9539e-07			295.002	1.2734e-07			295.002	9.9243e-08			295.002	5.7855e-08			295.002	-3.0508e-09
		295.719	3.8184e-09			295.719	3.4607e-09			295.719	1.9649e-07			295.719	1.2605e-07			295.719	1.0282e-07			295.719	5.5068e-08			295.719	1.2454e-09
		296.436	3.8448e-09			296.436	3.5302e-09			296.436	1.9946e-07			296.436	1.193e-07			296.436	1.0685e-07			296.436	4.996e-08			296.436	1.298e-09
		297.153	3.7494e-09			297.153	3.8853e-09			297.153	1.9304e-07			297.153	1.1437e-07			297.153	8.9699e-08			297.153	4.5069e-08			297.153	1.691e-08
		297.87	3.6422e-09			297.87	2.8158e-09			297.87	1.8896e-07			297.87	1.1566e-07			297.87	9.33e-08			297.87	6.3382e-08			297.87	-4.7112e-09
		298.587	3.711e-09			298.587	3.3148e-09			298.587	1.9004e-07			298.587	1.1458e-07			298.587	9.9598e-08			298.587	5.9933e-08			298.587	-4.0501e-09
		299.304	3.5942e-09			299.304	2.8815e-09			299.304	1.8824e-07			299.304	1.1025e-07			299.304	9.9153e-08			299.304	6.0396e-08			299.304	-5.8684e-09
		300.021	3.6695e-09			300.021	2.7933e-09			300.021	1.7848e-07			300.021	1.046e-07			300.021	7.4842e-08			300.021	5.6036e-08			300.021	1.8262e-08
		300.738	3.6432e-09			300.738	2.2742e-09			300.738	1.8001e-07			300.738	1.0539e-07			300.738	8.8691e-08			300.738	5.704e-08			300.738	4.9295e-09
		301.455	3.5804e-09			301.455	1.8327e-09			301.455	1.7855e-07			301.455	1.0824e-07			301.455	8.507e-08			301.455	5.0932e-08			301.455	1.6755e-08
		302.173	3.4959e-09			302.173	2.838e-09			302.173	1.7346e-07			302.173	9.7244e-08			302.173	7.7208e-08			302.173	5.724e-08			302.173	1.3735e-08
		302.89	3.6067e-09			302.89	1.7402e-09			302.89	1.7711e-07			302.89	1.0339e-07			302.89	9.7518e-08			302.89	6.3489e-08			302.89	-1.0381e-08
		303.607	3.4889e-09			303.607	2.2626e-09			303.607	1.702e-07			303.607	9.8028e-08			303.607	8.7652e-08			303.607	5.6238e-08			303.607	1.0874e-08
		304.324	3.3974e-09			304.324	1.2664e-09			304.324	1.7028e-07			304.324	9.1163e-08			304.324	8.0737e-08			304.324	6.6207e-08			304.324	-3.4394e-10
		305.041	3.4369e-09			305.041	1.2954e-09			305.041	1.6225e-07			305.041	9.778e-08			305.041	7.2279e-08			305.041	6.3847e-08			305.041	1.0736e-08
		305.758	3.4069e-09			305.758	1.2766e-09			305.758	1.6064e-07			305.758	9.2979e-08			305.758	7.6953e-08			305.758	7.1772e-08			305.758	-5.5622e-09
		306.475	3.2333e-09			306.475	2.2394e-09			306.475	1.597e-07			306.475	9.1455e-08			306.475	7.9093e-08			306.475	6.3566e-08			306.475	7.7992e-09
		307.192	3.4515e-09			307.192	7.6122e-10			307.192	1.5164e-07			307.192	7.9728e-08			307.192	6.0976e-08			307.192	6.3075e-08			307.192	1.4301e-08
		307.909	3.2692e-09			307.909	5.1345e-10			307.909	1.529e-07			307.909	8.8482e-08			307.909	7.4243e-08			307.909	7.3782e-08			307.909	-5.9215e-09
		308.626	3.1862e-09			308.626	1.2273e-09			308.626	1.4849e-07			308.626	8.5606e-08			308.626	7.3648e-08			308.626	7.1558e-08			308.626	-2.4771e-09
		309.342	3.217e-09			309.342	1.7382e-09			309.342	1.4426e-07			309.342	7.8994e-08			309.342	6.2418e-08			309.342	7.0163e-08			309.342	4.3288e-09
		310.059	3.1117e-09			310.059	1.0204e-09			310.059	1.3972e-07			310.059	7.6753e-08			310.059	6.3268e-08			310.059	6.6033e-08			310.059	1.045e-08
		310.776	3.1575e-09			310.776	6.9286e-10			310.776	1.372e-07			310.776	8.0621e-08			310.776	5.9357e-08			310.776	7.1176e-08			310.776	2.8979e-09
		311.493	3.236e-09			311.493	9.1122e-10			311.493	1.3554e-07			311.493	7.0881e-08			311.493	5.8978e-08			311.493	7.1179e-08			311.493	2.1267e-10
		312.21	3.2425e-09			312.21	8.2778e-10			312.21	1.31e-07			312.21	6.2354e-08			312.21	5.8606e-08			312.21	6.6387e-08			312.21	1.1156e-08
		312.927	3.1327e-09			312.927	9.1537e-10			312.927	1.2674e-07			312.927	6.8678e-08			312.927	5.5671e-08			312.927	6.4989e-08			312.927	1.1801e-08
		313.644	3.1691e-09			313.644	5.338e-10			313.644	1.2647e-07			313.644	6.4484e-08			313.644	5.6276e-08			313.644	6.7992e-08			313.644	7.5497e-09
		314.361	3.0441e-09			314.361	7.6424e-10			314.361	1.1433e-07			314.361	6.3268e-08			314.361	3.4671e-08			314.361	7.0495e-08			314.361	1.7337e-08
		315.078	3.2002e-09			315.078	7.4773e-10			315.078	1.1742e-07			315.078	6.0111e-08			315.078	4.8169e-08			315.078	7.3622e-08			315.078	5.3662e-10
		315.795	3.0873e-09			315.795	1.6398e-09			315.795	1.1002e-07			315.795	5.8585e-08			315.795	3.8713e-08			315.795	7.1733e-08			315.795	1.4065e-08
		316.512	3.0513e-09			316.512	1.3258e-09			316.512	1.1012e-07			316.512	4.9649e-08			316.512	4.2992e-08			316.512	6.3734e-08			316.512	1.9974e-08
		317.229	2.8311e-09			317.229	7.5585e-10			317.229	1.0988e-07			317.229	6.3884e-08			317.229	5.2048e-08			317.229	7.3681e-08			317.229	-2.1041e-09
		317.946	3.0639e-09			317.946	9.2866e-10			317.946	1.0715e-07			317.946	5.4982e-08			317.946	4.0191e-08			317.946	6.7374e-08			317.946	1.3311e-08
		318.663	3.0147e-09			318.663	2.5149e-11			318.663	1.0504e-07			318.663	5.0818e-08			318.663	5.1133e-08			318.663	7.191e-08			318.663	1.9557e-09
		319.38	2.866e-09			319.38	8.3542e-10			319.38	1.0275e-07			319.38	4.9047e-08			319.38	4.7058e-08			319.38	7.264e-08			319.38	1.0653e-09
		320.097	2.8917e-09			320.097	4.613e-10			320.097	9.4702e-08			320.097	4.6826e-08			320.097	3.4501e-08			320.097	6.7344e-08			320.097	1.4974e-08
		320.814	2.9297e-09			320.814	1.3794e-09			320.814	9.3402e-08			320.814	4.9212e-08			320.814	3.7893e-08			320.814	7.0251e-08			320.814	1.0221e-08
		321.531	2.917e-09			321.531	7.2888e-10			321.531	9.2889e-08			321.531	4.6191e-08			321.531	3.6769e-08			321.531	7.1837e-08			321.531	7.2007e-09
		322.248	2.9262e-09			322.248	-2.0369e-10			322.248	8.9848e-08			322.248	3.8585e-08			322.248	3.387e-08			322.248	7.1436e-08			322.248	7.0556e-09
		322.965	2.8287e-09			322.965	-4.64e-10			322.965	8.7276e-08			322.965	3.7234e-08			322.965	4.0318e-08			322.965	5.8678e-08			322.965	2.3445e-08
		323.682	2.7391e-09			323.682	4.447e-10			323.682	8.4461e-08			323.682	4.9733e-08			323.682	4.0148e-08			323.682	7.2091e-08			323.682	5.4573e-09
		324.399	2.8728e-09			324.399	2.4152e-10			324.399	8.5251e-08			324.399	4.7361e-08			324.399	3.9583e-08			324.399	6.3553e-08			324.399	1.3389e-08
		325.116	2.7372e-09			325.116	7.7414e-10			325.116	8.3924e-08			325.116	4.104e-08			325.116	3.6752e-08			325.116	6.647e-08			325.116	1.151e-08
		325.833	2.8257e-09			325.833	6.065e-10			325.833	7.665e-08			325.833	3.7054e-08			325.833	1.9812e-08			325.833	6.7709e-08			325.833	1.9441e-08
		326.55	2.9883e-09			326.55	-2.0264e-10			326.55	6.2441e-08			326.55	3.0084e-08			326.55	2.275e-08			326.55	5.7069e-08			326.55	3.5721e-08
		327.267	2.8335e-09			327.267	4.2189e-10			327.267	6.6644e-08			327.267	2.4156e-08			327.267	3.6829e-08			327.267	6.3699e-08			327.267	2.2573e-08
		327.984	2.8334e-09			327.984	-1.0967e-10			327.984	6.3643e-08			327.984	1.7491e-08			327.984	2.4094e-08			327.984	5.5012e-08			327.984	3.6882e-08
		328.701	2.9254e-09			328.701	-5.4631e-10			328.701	6.1915e-08			328.701	2.357e-08			328.701	1.8035e-08			328.701	6.1892e-08			328.701	3.3637e-08
		329.418	2.6653e-09			329.418	-2.1e-10			329.418	6.0439e-08			329.418	3.0311e-08			329.418	1.9967e-08			329.418	5.216e-08			329.418	4.3882e-08
		330.135	2.7541e-09			330.135	-5.1406e-10			330.135	6.5341e-08			330.135	2.4569e-08			330.135	2.8241e-08			330.135	5.5806e-08			330.135	2.9912e-08
		330.852	2.7087e-09			330.852	2.9791e-10			330.852	6.7016e-08			330.852	2.0379e-08			330.852	3.7401e-08			330.852	5.9448e-08			330.852	2.6417e-08
		331.569	2.6667e-09			331.569	-5.5554e-10			331.569	6.3515e-08			331.569	2.5281e-08			331.569	3.1969e-08			331.569	5.6977e-08			331.569	2.5555e-08
		332.286	2.7265e-09			332.286	1.2584e-10			332.286	7.4718e-08			332.286	2.9592e-08			332.286	5.5723e-08			332.286	5.0921e-08			332.286	3.7738e-08
		333.003	2.7188e-09			333.003	9.3875e-11			333.003	5.9374e-08			333.003	1.9099e-08			333.003	2.3662e-08			333.003	5.5712e-08			333.003	3.3042e-08
		333.72	2.682e-09			333.72	-4.2453e-11			333.72	6.6136e-08			333.72	2.5066e-08			333.72	3.6892e-08			333.72	6.3051e-08			333.72	2.1632e-08
		334.437	2.7441e-09			334.437	2.0627e-10			334.437	6.2423e-08			334.437	2.425e-08			334.437	2.9239e-08			334.437	6.217e-08			334.437	3.6648e-08
		335.154	2.6784e-09			335.154	-1.4711e-10			335.154	6.2631e-08			335.154	2.7143e-08			335.154	3.3838e-08			335.154	6.2776e-08			335.154	2.0992e-08
		335.92	2.6285e-09			335.92	-1.5041e-10			335.92	5.8847e-08			335.92	1.8218e-08			335.92	1.7316e-08			335.92	5.4173e-08			335.92	5.0345e-08
		336.691	2.6339e-09			336.691	-4.92e-10			336.691	6.3058e-08			336.691	1.891e-08			336.691	2.8668e-08			336.691	5.8167e-08			336.691	3.9183e-08
		337.305	2.6069e-09			337.305	2.896e-12			337.305	5.7982e-08			337.305	1.869e-08			337.305	1.9569e-08			337.305	5.9445e-08			337.305	4.219e-08
		338.022	2.5455e-09			338.022	-2.6365e-10			338.022	6.2087e-08			338.022	2.775e-08			338.022	2.8044e-08			338.022	5.6289e-08			338.022	3.8986e-08
		338.739	2.6948e-09			338.739	6.2582e-11			338.739	6.2275e-08			338.739	2.1342e-08			338.739	2.5191e-08			338.739	6.2844e-08			338.739	4.1615e-08
		339.456	2.6275e-09			339.456	1.2556e-10			339.456	6.0204e-08			339.456	1.9348e-08			339.456	2.3098e-08			339.456	6.376e-08			339.456	4.0477e-08
		340.173	2.6459e-09			340.173	-6.8556e-10			340.173	6.3791e-08			340.173	2.7333e-08			340.173	3.2907e-08			340.173	4.7291e-08			340.173	4.0079e-08
		340.89	2.7303e-09			340.89	-9.257e-10			340.89	6.1805e-08			340.89	2.1824e-08			340.89	2.9591e-08			340.89	6.1217e-08			340.89	4.4585e-08
		341.607	2.4803e-09			341.607	-7.0952e-10			341.607	6.0523e-08			341.607	2.5435e-08			341.607	2.4047e-08			341.607	6.0498e-08			341.607	4.4556e-08
		342.324	2.5392e-09			342.324	-1.6889e-10			342.324	5.9487e-08			342.324	2.2393e-08			342.324	2.7432e-08			342.324	5.2025e-08			342.324	4.6925e-08
		343.041	2.4891e-09			343.041	-1.0563e-10			343.041	6.2367e-08			343.041	2.1816e-08			343.041	2.4385e-08			343.041	6.0192e-08			343.041	4.8023e-08
		343.757	2.6423e-09			343.757	4.3311e-10			343.757	6.0374e-08			343.757	2.6048e-08			343.757	2.3089e-08			343.757	6.1401e-08			343.757	4.0838e-08
		344.474	2.6404e-09			344.474	5.7435e-10			344.474	6.6921e-08			344.474	2.101e-08			344.474	3.5768e-08			344.474	6.5185e-08			344.474	4.0511e-08
		345.192	2.6008e-09			345.192	-8.9409e-11			345.192	6.2172e-08			345.192	2.2813e-08			345.192	2.7079e-08			345.192	6.2652e-08			345.192	3.8913e-08
		345.909	2.5297e-09			345.909	-3.1409e-10			345.909	6.2471e-08			345.909	2.3828e-08			345.909	3.3079e-08			345.909	6.1781e-08			345.909	4.4259e-08
		346.625	2.529e-09			346.625	-3.024e-10			346.625	5.7935e-08			346.625	2.367e-08			346.625	2.4681e-08			346.625	5.4938e-08			346.625	5.0365e-08
		347.342	2.507e-09			347.342	-4.9804e-10			347.342	6.4042e-08			347.342	2.0057e-08			347.342	2.51e-08			347.342	6.024e-08			347.342	5.245e-08
		348.06	2.4788e-09			348.06	-6.1202e-10			348.06	6.4693e-08			348.06	2.4466e-08			348.06	3.2673e-08			348.06	5.2135e-08			348.06	5.7966e-08
		348.777	2.468e-09			348.777	-1.721e-10			348.777	6.0932e-08			348.777	1.6752e-08			348.777	2.6562e-08			348.777	6.7774e-08			348.777	3.9801e-08
		349.494	2.5239e-09			349.494	2.7302e-10			349.494	6.1992e-08			349.494	1.7767e-08			349.494	2.4969e-08			349.494	5.854e-08			349.494	5.5436e-08
		350.211	2.4602e-09			350.211	4.5876e-10			350.211	6.0405e-08			350.211	2.05e-08			350.211	2.0125e-08			350.211	4.7227e-08			350.211	7.7381e-08
		350.928	2.4881e-09			350.928	-4.5097e-11			350.928	6.2272e-08			350.928	2.0336e-08			350.928	2.5947e-08			350.928	5.4106e-08			350.928	6.0315e-08
		351.645	2.4814e-09			351.645	4.4207e-10			351.645	6.3198e-08			351.645	1.7971e-08			351.645	2.9451e-08			351.645	6.8813e-08			351.645	4.93e-08
		352.362	2.4448e-09			352.362	-5.0659e-11			352.362	6.4113e-08			352.362	1.4846e-08			352.362	3.25e-08			352.362	3.9707e-08			352.362	7.8562e-08
		353.079	2.3657e-09			353.079	-2.661e-10			353.079	6.3403e-08			353.079	1.8159e-08			353.079	2.9871e-08			353.079	5.6859e-08			353.079	6.2777e-08
		353.796	2.4997e-09			353.796	3.6805e-10			353.796	5.9096e-08			353.796	1.9383e-08			353.796	1.7552e-08			353.796	4.9547e-08			353.796	8.9809e-08
		354.513	2.566e-09			354.513	-3.8188e-10			354.513	6.0438e-08			354.513	1.5962e-08			354.513	2.6273e-08			354.513	5.029e-08			354.513	6.6796e-08
		355.23	2.2856e-09			355.23	-4.9322e-10			355.23	6.1549e-08			355.23	2.2507e-08			355.23	2.6379e-08			355.23	5.1318e-08			355.23	7.6087e-08
		355.947	2.4762e-09			355.947	7.5886e-10			355.947	5.8928e-08			355.947	1.7507e-08			355.947	1.0907e-08			355.947	4.8256e-08			355.947	8.9579e-08
		356.664	2.3252e-09			356.664	-5.8392e-10			356.664	5.9685e-08			356.664	2.1047e-08			356.664	1.6945e-08			356.664	5.3395e-08			356.664	7.8537e-08
		357.381	2.4554e-09			357.381	6.5499e-11			357.381	6.6672e-08			357.381	2.0117e-08			357.381	3.0168e-08			357.381	4.4391e-08			357.381	9.3426e-08
		358.098	2.468e-09			358.098	9.5884e-12			358.098	5.4581e-08			358.098	1.2653e-08			358.098	5.4403e-09			358.098	3.9118e-08			358.098	1.1438e-07
		358.815	2.4637e-09			358.815	8.5494e-10			358.815	6.414e-08			358.815	1.7523e-08			358.815	3.1333e-08			358.815	4.2997e-08			358.815	9.7362e-08
		359.533	2.5335e-09			359.533	7.7846e-11			359.533	6.0515e-08			359.533	1.0329e-08			359.533	1.7799e-08			359.533	3.4203e-08			359.533	1.0425e-07
		360.25	2.3712e-09			360.25	8.0609e-10			360.25	5.5555e-08			360.25	1.5015e-08			360.25	1.0392e-08			360.25	3.9051e-08			360.25	1.2112e-07
		360.966	2.5051e-09			360.966	5.1693e-10			360.966	5.5572e-08			360.966	1.6817e-08			360.966	1.0602e-08			360.966	3.7488e-08			360.966	1.1597e-07
		361.683	2.4067e-09			361.683	3.9852e-11			361.683	5.6572e-08			361.683	1.7632e-08			361.683	1.5709e-08			361.683	2.9386e-08			361.683	1.2136e-07
		362.4	2.3709e-09			362.4	7.0456e-12			362.4	5.55e-08			362.4	1.6909e-08			362.4	5.1414e-09			362.4	3.6263e-08			362.4	1.2669e-07
		363.117	2.3239e-09			363.117	-1.0648e-10			363.117	6.1206e-08			363.117	1.9695e-08			363.117	2.3044e-08			363.117	4.7678e-08			363.117	1.0162e-07
		363.834	2.481e-09			363.834	5.042e-10			363.834	5.4533e-08			363.834	1.0194e-08			363.834	9.5408e-09			363.834	3.0939e-08			363.834	1.3592e-07
		364.551	2.4435e-09			364.551	5.6643e-10			364.551	5.9333e-08			364.551	9.3491e-09			364.551	1.8523e-08			364.551	3.6876e-08			364.551	1.1766e-07
		365.268	2.275e-09			365.268	6.2387e-11			365.268	5.2718e-08			365.268	5.1527e-09			365.268	6.0103e-09			365.268	2.8684e-08			365.268	1.3964e-07
		365.985	2.2437e-09			365.985	-3.0494e-10			365.985	5.5186e-08			365.985	1.1802e-08			365.985	1.8018e-08			365.985	3.4441e-08			365.985	1.296e-07
		366.702	2.1721e-09			366.702	1.1603e-10			366.702	5.638e-08			366.702	1.0761e-08			366.702	1.9681e-08			366.702	3.2009e-08			366.702	1.3031e-07
		367.419	2.3505e-09			367.419	-3.0353e-10			367.419	5.2259e-08			367.419	1.5674e-08			367.419	9.822e-09			367.419	3.2337e-08			367.419	1.4416e-07
		368.136	2.3656e-09			368.136	-1.5938e-10			368.136	5.2858e-08			368.136	1.1148e-08			368.136	1.1895e-08			368.136	2.1154e-08			368.136	1.4904e-07
		368.853	2.3707e-09			368.853	-5.432e-10			368.853	5.1171e-08			368.853	1.1471e-08			368.853	1.0316e-08			368.853	2.9772e-08			368.853	1.4652e-07
		369.57	2.389e-09			369.57	-2.3253e-10			369.57	4.9817e-08			369.57	1.5499e-08			369.57	6.4044e-09			369.57	3.2419e-08			369.57	1.4116e-07
		370.286	2.4003e-09			370.286	-3.9159e-10			370.286	5.1931e-08			370.286	1.1039e-08			370.286	7.0539e-09			370.286	3.1487e-08			370.286	1.3921e-07
		371.003	2.3737e-09			371.003	8.6738e-10			371.003	5.4235e-08			371.003	1.6864e-08			371.003	1.3763e-08			371.003	4.6287e-08			371.003	1.2843e-07
		371.72	2.2433e-09			371.72	-5.3339e-10			371.72	5.415e-08			371.72	1.2659e-08			371.72	1.9659e-08			371.72	3.0632e-08			371.72	1.3558e-07
		372.437	2.3156e-09			372.437	-6.0463e-11			372.437	5.2545e-08			372.437	1.7273e-08			372.437	2.118e-08			372.437	3.519e-08			372.437	1.4068e-07
		373.154	2.2725e-09			373.154	-6.9113e-10			373.154	5.0633e-08			373.154	1.6786e-08			373.154	2.0026e-08			373.154	2.5397e-08			373.154	1.3673e-07
		373.872	2.3065e-09			373.872	-5.6407e-11			373.872	5.4143e-08			373.872	1.5173e-08			373.872	2.3441e-08			373.872	3.9015e-08			373.872	1.3477e-07
		374.588	2.3783e-09			374.588	1.1207e-10			374.588	4.9001e-08			374.588	2.1231e-08			374.588	1.7278e-08			374.588	4.5886e-08			374.588	1.1662e-07
		375.305	2.3766e-09			375.305	2.947e-10			375.305	3.6439e-08			375.305	5.5284e-09			375.305	-9.5659e-09			375.305	2.461e-08			375.305	1.6063e-07
		376.022	2.2586e-09			376.022	2.3983e-10			376.022	4.9844e-08			376.022	1.478e-08			376.022	1.4225e-08			376.022	4.9156e-08			376.022	1.1955e-07
		376.74	2.3216e-09			376.74	-1.4646e-11			376.74	5.3592e-08			376.74	1.5904e-08			376.74	2.5212e-08			376.74	4.6751e-08			376.74	1.3043e-07
		377.457	2.2062e-09			377.457	1.925e-10			377.457	4.3469e-08			377.457	8.1421e-09			377.457	1.7745e-08			377.457	2.8373e-08			377.457	1.2978e-07
		378.173	2.2464e-09			378.173	-3.3463e-10			378.173	4.6827e-08			378.173	1.984e-08			378.173	2.6682e-08			378.173	4.4701e-08			378.173	1.1932e-07
		378.891	2.1687e-09			378.891	-6.1805e-10			378.891	3.9419e-08			378.891	9.9457e-09			378.891	1.8552e-08			378.891	3.5958e-08			378.891	1.2245e-07
		379.608	2.3361e-09			379.608	3.1064e-10			379.608	3.6766e-08			379.608	1.0776e-08			379.608	8.432e-09			379.608	4.2076e-08			379.608	1.1318e-07
		380.325	2.2348e-09			380.325	-1.5885e-09			380.325	3.5664e-08			380.325	1.493e-08			380.325	1.3561e-08			380.325	4.1273e-08			380.325	1.1251e-07
		381.042	2.2639e-09			381.042	-2.891e-10			381.042	3.3318e-08			381.042	5.8868e-09			381.042	1.1721e-08			381.042	4.3973e-08			381.042	1.0022e-07
		381.759	2.2841e-09			381.759	-6.5539e-10			381.759	3.3748e-08			381.759	1.2888e-08			381.759	1.4539e-08			381.759	3.8279e-08			381.759	1.0176e-07
		382.476	2.2157e-09			382.476	7.4266e-11			382.476	3.6453e-08			382.476	1.7484e-08			382.476	2.1762e-08			382.476	5.2418e-08			382.476	7.0043e-08
		383.193	2.1713e-09			383.193	1.0194e-09			383.193	3.5005e-08			383.193	2.2524e-08			383.193	2.5646e-08			383.193	5.0106e-08			383.193	6.5302e-08
		383.91	2.0629e-09			383.91	2.3351e-10			383.91	2.7835e-08			383.91	1.5607e-08			383.91	2.9309e-09			383.91	4.3729e-08			383.91	9.0051e-08
		384.627	2.1364e-09			384.627	-5.2122e-10			384.627	3.1795e-08			384.627	1.4072e-08			384.627	2.1013e-08			384.627	4.2699e-08			384.627	7.7147e-08
		385.344	2.1866e-09			385.344	7.3708e-10			385.344	2.7226e-08			385.344	1.8803e-08			385.344	1.254e-08			385.344	4.443e-08			385.344	7.3545e-08
		386.061	2.0813e-09			386.061	1.0586e-10			386.061	2.8751e-08			386.061	1.1295e-08			386.061	1.98e-08			386.061	4.2954e-08			386.061	6.635e-08
		386.778	2.0839e-09			386.778	-1.2835e-10			386.778	2.8346e-08			386.778	1.7184e-08			386.778	1.3958e-08			386.778	5.3849e-08			386.778	6.1081e-08
		387.495	2.0091e-09			387.495	2.9508e-10			387.495	2.7443e-08			387.495	2.0684e-08			387.495	1.9206e-08			387.495	4.4168e-08			387.495	5.9725e-08
		388.212	2.0571e-09			388.212	-3.2154e-10			388.212	2.6456e-08			388.212	9.844e-09			388.212	2.4216e-08			388.212	3.8077e-08			388.212	6.2908e-08
		388.929	2.0291e-09			388.929	-1.5582e-11			388.929	2.0952e-08			388.929	1.662e-08			388.929	1.297e-08			388.929	4.2155e-08			388.929	6.5846e-08
		389.646	2.1096e-09			389.646	6.6458e-10			389.646	2.4705e-08			389.646	1.0207e-08			389.646	2.0007e-08			389.646	4.3092e-08			389.646	5.2754e-08
		390.363	2.0156e-09			390.363	-1.358e-10			390.363	1.7375e-08			390.363	1.0013e-08			390.363	6.3692e-09			390.363	2.93e-08			390.363	7.664e-08
		391.08	1.9786e-09			391.08	7.2935e-10			391.08	2.3827e-08			391.08	1.7777e-08			391.08	2.1559e-08			391.08	3.4177e-08			391.08	5.7428e-08
		391.797	2.0012e-09			391.797	-2.4045e-10			391.797	1.7775e-08			391.797	1.0237e-08			391.797	3.3679e-09			391.797	3.1255e-08			391.797	6.7361e-08
		392.514	2.0437e-09			392.514	-5.1603e-11			392.514	2.127e-08			392.514	1.2663e-08			392.514	1.5502e-08			392.514	3.9632e-08			392.514	5.6446e-08
		393.231	1.8933e-09			393.231	1.9561e-10			393.231	1.147e-08			393.231	2.1334e-09			393.231	-2.8531e-09			393.231	2.677e-08			393.231	7.785e-08
		393.948	1.9771e-09			393.948	3.739e-10			393.948	1.8933e-08			393.948	1.6742e-08			393.948	1.2501e-08			393.948	3.4918e-08			393.948	4.8957e-08
		394.664	2.0846e-09			394.664	3.0696e-10			394.664	1.8222e-08			394.664	8.3875e-09			394.664	1.4678e-08			394.664	3.6845e-08			394.664	5.173e-08
		395.381	1.92e-09			395.381	5.3512e-10			395.381	1.3179e-08			395.381	3.9568e-09			395.381	6.757e-09			395.381	2.3943e-08			395.381	5.6728e-08
		396.098	2.071e-09			396.098	-5.2424e-10			396.098	2.2269e-08			396.098	1.1081e-08			396.098	2.4235e-08			396.098	4.208e-08			396.098	3.5074e-08
		396.815	1.8532e-09			396.815	-1.0613e-09			396.815	1.1135e-08			396.815	8.5312e-09			396.815	4.5605e-09			396.815	2.5778e-08			396.815	5.8146e-08
		397.532	1.9194e-09			397.532	4.1369e-10			397.532	1.5655e-08			397.532	1.1071e-08			397.532	1.1746e-08			397.532	3.6376e-08			397.532	4.8678e-08
		398.249	1.9154e-09			398.249	-3.3473e-10			398.249	1.2809e-08			398.249	4.7346e-09			398.249	8.1177e-09			398.249	3.2313e-08			398.249	4.74e-08
		398.966	1.9819e-09			398.966	-1.3485e-10			398.966	1.4598e-08			398.966	9.8717e-09			398.966	1.0675e-08			398.966	3.5861e-08			398.966	4.3989e-08
		399.683	1.8783e-09			399.683	-1.638e-10			399.683	1.0705e-08			399.683	7.3043e-09			399.683	6.6368e-09			399.683	2.9178e-08			399.683	4.4956e-08
		400.4	1.7554e-09			400.4	-6.2598e-10			400.4	9.5451e-09			400.4	9.1969e-09			400.4	3.8654e-09			400.4	2.6916e-08			400.4	4.6794e-08
		401.117	1.7659e-09			401.117	-6.3456e-10			401.117	1.8336e-08			401.117	1.3984e-08			401.117	1.8474e-08			401.117	4.2404e-08			401.117	3.5624e-08
		401.834	2.0071e-09			401.834	-7.0215e-10			401.834	1.2769e-08			401.834	1.1847e-08			401.834	1.4279e-08			401.834	2.6471e-08			401.834	3.9032e-08
		402.551	1.9301e-09			402.551	-4.7239e-10			402.551	1.6631e-08			402.551	1.9298e-08			402.551	1.946e-08			402.551	2.8919e-08			402.551	3.4147e-08
		403.268	1.7841e-09			403.268	-1.3532e-10			403.268	1.1737e-08			403.268	9.2268e-09			403.268	7.0149e-09			403.268	3.2836e-08			403.268	3.8804e-08
		403.985	1.7608e-09			403.985	1.3555e-10			403.985	6.028e-09			403.985	4.7812e-09			403.985	1.4439e-10			403.985	2.3494e-08			403.985	4.8165e-08
		404.702	1.7718e-09			404.702	3.5655e-10			404.702	1.3145e-08			404.702	9.7868e-09			404.702	1.5491e-08			404.702	4.4561e-08			404.702	1.6468e-08
		405.419	1.8579e-09			405.419	1.4376e-10			405.419	1.0013e-08			405.419	7.1474e-09			405.419	1.1266e-08			405.419	2.8789e-08			405.419	3.2894e-08
		406.136	1.8863e-09			406.136	7.7854e-11			406.136	8.3079e-09			406.136	1.0332e-08			406.136	8.8452e-09			406.136	3.1527e-08			406.136	3.1738e-08
		406.853	1.7709e-09			406.853	7.762e-10			406.853	5.9282e-09			406.853	6.7405e-09			406.853	1.4083e-09			406.853	2.5734e-08			406.853	3.8725e-08
		407.57	1.6783e-09			407.57	-2.5582e-11			407.57	1.2419e-08			407.57	1.3128e-08			407.57	1.364e-08			407.57	4.0452e-08			407.57	1.6572e-08
		408.287	1.7721e-09			408.287	-1.5586e-09			408.287	4.6591e-09			408.287	7.8329e-09			408.287	1.6852e-11			408.287	3.131e-08			408.287	3.5529e-08
		409.004	1.803e-09			409.004	5.1834e-10			409.004	7.5431e-09			409.004	4.3448e-09			409.004	6.0101e-09			409.004	2.8387e-08			409.004	3.6568e-08
		409.721	1.7476e-09			409.721	2.3069e-10			409.721	6.9545e-09			409.721	5.1479e-09			409.721	3.7604e-09			409.721	2.2345e-08			409.721	4.4024e-08
		410.438	1.625e-09			410.438	1.2132e-10			410.438	5.7798e-09			410.438	1.0926e-08			410.438	6.3875e-10			410.438	2.8922e-08			410.438	3.0685e-08
		411.156	1.7543e-09			411.156	-8.9242e-10			411.156	3.9254e-09			411.156	1.0414e-08			411.156	3.1813e-09			411.156	2.555e-08			411.156	3.4956e-08
		411.873	1.8034e-09			411.873	3.9681e-10			411.873	1.1774e-08			411.873	9.9221e-09			411.873	1.3087e-08			411.873	3.7018e-08			411.873	1.4165e-08
		412.59	1.7961e-09			412.59	-5.119e-10			412.59	4.6464e-09			412.59	9.2566e-09			412.59	4.2046e-09			412.59	2.1605e-08			412.59	3.5661e-08
		413.307	1.793e-09			413.307	-4.9077e-10			413.307	5.5965e-09			413.307	8.4526e-09			413.307	5.3758e-09			413.307	2.9693e-08			413.307	2.945e-08
		414.024	1.7331e-09			414.024	-2.6449e-10			414.024	5.8261e-09			414.024	8.7188e-09			414.024	5.049e-09			414.024	2.215e-08			414.024	3.8886e-08
		414.741	1.6925e-09			414.741	-3.0183e-10			414.741	3.2645e-09			414.741	1.8043e-09			414.741	-1.7246e-09			414.741	1.5578e-08			414.741	3.8115e-08
		415.458	1.7869e-09			415.458	-1.9459e-11			415.458	2.053e-09			415.458	4.0874e-09			415.458	4.6025e-10			415.458	2.2446e-08			415.458	3.1798e-08
		416.175	1.6521e-09			416.175	6.2106e-11			416.175	6.3151e-09			416.175	1.0046e-08			416.175	5.7753e-09			416.175	2.8853e-08			416.175	2.2907e-08
		416.892	1.7478e-09			416.892	-3.5123e-10			416.892	1.0347e-08			416.892	3.0876e-09			416.892	1.9356e-08			416.892	2.9261e-08			416.892	1.4092e-08
		417.608	1.6428e-09			417.608	1.003e-09			417.608	5.6696e-10			417.608	6.0785e-09			417.608	6.1263e-10			417.608	1.5468e-08			417.608	3.226e-08
		418.325	1.6616e-09			418.325	8.0295e-11			418.325	9.4547e-09			418.325	8.3968e-09			418.325	9.2218e-09			418.325	2.4426e-08			418.325	2.8495e-08
		419.042	1.6077e-09			419.042	-3.1559e-10			419.042	8.5705e-09			419.042	1.2316e-08			419.042	1.3501e-08			419.042	2.2043e-08			419.042	2.1216e-08
		419.759	1.5821e-09			419.759	8.8935e-10			419.759	3.4608e-09			419.759	5.9885e-09			419.759	5.0728e-09			419.759	2.1781e-08			419.759	2.6486e-08
		420.476	1.6558e-09			420.476	-1.3429e-10			420.476	5.0798e-09			420.476	5.785e-09			420.476	4.3286e-09			420.476	2.0689e-08			420.476	2.0318e-08
		421.193	1.6059e-09			421.193	-8.4179e-10			421.193	3.9053e-09			421.193	8.4229e-09			421.193	2.3099e-09			421.193	2.4136e-08			421.193	2.9177e-08
		421.91	1.5391e-09			421.91	3.6692e-10			421.91	2.9611e-09			421.91	3.6731e-09			421.91	-1.4825e-09			421.91	2.0634e-08			421.91	3.6759e-08
		422.627	1.5986e-09			422.627	-6.7819e-11			422.627	6.699e-09			422.627	3.8282e-09			422.627	1.168e-08			422.627	2.4031e-08			422.627	1.1319e-08
		423.344	1.764e-09			423.344	-7.4392e-10			423.344	3.0403e-09			423.344	8.2804e-10			423.344	3.3938e-09			423.344	2.3809e-08			423.344	2.4087e-08
		424.06	1.4914e-09			424.06	1.544e-10			424.06	5.3398e-10			424.06	4.4878e-09			424.06	-8.403e-09			424.06	2.0057e-08			424.06	2.7441e-08
		424.777	1.6948e-09			424.777	-3.8367e-10			424.777	6.1536e-09			424.777	3.8593e-10			424.777	8.8665e-09			424.777	2.3744e-08			424.777	2.8771e-08
		425.494	1.5337e-09			425.494	-2.3244e-10			425.494	5.4998e-09			425.494	1.7335e-09			425.494	9.3818e-09			425.494	2.0162e-08			425.494	1.9728e-08
		426.211	1.6422e-09			426.211	7.8177e-10			426.211	1.6292e-09			426.211	1.4783e-09			426.211	1.9226e-09			426.211	1.8559e-08			426.211	2.4861e-08
		426.928	1.5493e-09			426.928	3.6598e-10			426.928	2.316e-10			426.928	8.7741e-09			426.928	-6.0286e-09			426.928	2.3087e-08			426.928	2.4016e-08
		427.645	1.6542e-09			427.645	7.6235e-10			427.645	4.7132e-09			427.645	1.2507e-09			427.645	7.9839e-09			427.645	2.5485e-08			427.645	1.7756e-08
		428.362	1.6146e-09			428.362	5.4144e-10			428.362	2.5179e-09			428.362	7.3481e-09			428.362	4.9889e-09			428.362	1.9762e-08			428.362	1.8478e-08
		429.079	1.5134e-09			429.079	-6.2739e-10			429.079	4.927e-09			429.079	3.3116e-09			429.079	9.6853e-09			429.079	1.931e-08			429.079	1.7588e-08
		429.796	1.4127e-09			429.796	4.5565e-10			429.796	1.5665e-09			429.796	-1.6977e-09			429.796	1.1603e-09			429.796	1.4957e-08			429.796	3.2212e-08
		430.513	1.6001e-09			430.513	-9.6597e-10			430.513	8.5059e-09			430.513	8.221e-09			430.513	1.4785e-08			430.513	2.0755e-08			430.513	1.3252e-08
		431.23	1.4024e-09			431.23	-1.0896e-09			431.23	-2.0902e-10			431.23	2.9669e-10			431.23	-3.7788e-09			431.23	1.6713e-08			431.23	3.1176e-08
		431.947	1.4766e-09			431.947	-3.8781e-10			431.947	4.4186e-09			431.947	5.0025e-09			431.947	3.4657e-09			431.947	1.524e-08			431.947	2.6073e-08
		432.664	1.4076e-09			432.664	-1.935e-10			432.664	2.8569e-09			432.664	2.5276e-09			432.664	5.787e-09			432.664	2.1128e-08			432.664	9.2573e-09
		433.381	1.518e-09			433.381	-9.604e-10			433.381	4.4712e-09			433.381	6.6295e-09			433.381	9.8448e-09			433.381	2.6945e-08			433.381	6.1463e-09
		434.098	1.4586e-09			434.098	-7.5268e-11			434.098	2.5162e-09			434.098	1.613e-09			434.098	6.3155e-09			434.098	1.8003e-08			434.098	1.8808e-08
		434.815	1.5507e-09			434.815	-8.2407e-10			434.815	2.1782e-09			434.815	7.4926e-09			434.815	8.5026e-09			434.815	1.3011e-08			434.815	2.7135e-08
		435.532	1.4485e-09			435.532	7.2096e-10			435.532	1.1512e-09			435.532	-5.063e-11			435.532	9.1643e-11			435.532	1.2328e-08			435.532	2.9119e-08
		436.249	1.5072e-09			436.249	9.2276e-11			436.249	3.2009e-09			436.249	7.5796e-09			436.249	2.4129e-09			436.249	2.1286e-08			436.249	1.0828e-08
		436.966	1.4581e-09			436.966	-8.1361e-10			436.966	2.4027e-09			436.966	4.1273e-09			436.966	4.9342e-10			436.966	2.2263e-08			436.966	1.8319e-08
		437.683	1.3977e-09			437.683	-5.7176e-10			437.683	3.5406e-10			437.683	6.6562e-09			437.683	-5.5177e-09			437.683	2.1911e-08			437.683	1.5938e-08
		438.401	1.4903e-09			438.401	-1.342e-10			438.401	3.5145e-09			438.401	1.6546e-09			438.401	4.1e-09			438.401	2.9019e-08			438.401	1.3587e-08
		439.118	1.4918e-09			439.118	-5.8732e-10			439.118	-2.3718e-12			439.118	2.9422e-09			439.118	2.6128e-09			439.118	1.4376e-08			439.118	2.2948e-08
		439.835	1.4854e-09			439.835	-8.6669e-10			439.835	-4.1511e-09			439.835	5.9799e-09			439.835	-1.0128e-08			439.835	1.7437e-09			439.835	5.2e-08
		440.552	1.4311e-09			440.552	2.6074e-12			440.552	1.9064e-09			440.552	-4.0977e-09			440.552	1.6753e-10			440.552	1.0191e-08			440.552	2.4681e-08
		441.269	1.4664e-09			441.269	-1.0186e-09			441.269	5.2781e-10			441.269	7.6344e-09			441.269	-1.0961e-09			441.269	1.9859e-08			441.269	2.2711e-08
		441.986	1.356e-09			441.986	-6.3295e-11			441.986	3.2861e-09			441.986	1.4486e-09			441.986	6.5987e-09			441.986	1.8676e-08			441.986	1.7592e-08
		442.703	1.4931e-09			442.703	-3.0447e-10			442.703	-3.6684e-10			442.703	4.7932e-09			442.703	-1.0819e-09			442.703	1.8984e-08			442.703	1.5104e-08
		443.42	1.2926e-09			443.42	-5.179e-11			443.42	8.4786e-10			443.42	7.0619e-09			443.42	2.7896e-09			443.42	1.6412e-08			443.42	1.8123e-08
		444.137	1.3947e-09			444.137	-9.4971e-11			444.137	-7.3249e-10			444.137	3.8775e-09			444.137	-6.8938e-11			444.137	9.9393e-09			444.137	2.8093e-08
		444.854	1.3815e-09			444.854	-3.3737e-10			444.854	5.1447e-09			444.854	4.0233e-09			444.854	9.6084e-09			444.854	1.8027e-08			444.854	1.1582e-08
		445.571	1.365e-09			445.571	-9.3091e-11			445.571	-1.7165e-09			445.571	1.6721e-09			445.571	-1.0079e-08			445.571	1.3025e-08			445.571	3.8547e-08
		446.288	1.3553e-09			446.288	-9.9905e-10			446.288	-1.8802e-10			446.288	-5.9486e-09			446.288	5.4491e-10			446.288	6.6021e-09			446.288	2.2957e-08
		447.005	1.4019e-09			447.005	3.525e-10			447.005	2.1144e-09			447.005	3.1413e-09			447.005	3.1717e-09			447.005	1.392e-08			447.005	2.0287e-08
		447.722	1.4383e-09			447.722	-2.9541e-10			447.722	4.3836e-10			447.722	-3.9157e-09			447.722	-6.1037e-09			447.722	1.4367e-08			447.722	3.047e-08
		448.439	1.3945e-09			448.439	-1.5682e-10			448.439	5.2648e-10			448.439	1.2235e-09			448.439	-9.951e-10			448.439	8.1048e-09			448.439	3.1998e-08
		449.156	1.3971e-09			449.156	-5.5329e-10			449.156	1.5005e-09			449.156	-2.4823e-09			449.156	2.3993e-09			449.156	1.5152e-08			449.156	2.2438e-08
		449.872	1.3692e-09			449.872	-1.5343e-10			449.872	-1.6399e-09			449.872	1.8374e-09			449.872	-1.8007e-09			449.872	1.413e-08			449.872	2.4027e-08
		450.589	1.2986e-09			450.589	-5.4032e-12			450.589	-9.2003e-10			450.589	3.6623e-09			450.589	2.9129e-09			450.589	1.3518e-08			450.589	1.1577e-08
		451.306	1.356e-09			451.306	-1.117e-09			451.306	3.0283e-09			451.306	3.1146e-09			451.306	2.2903e-09			451.306	2.3375e-08			451.306	1.3987e-08
		452.023	1.2675e-09			452.023	-2.4837e-10			452.023	4.4479e-09			452.023	1.2903e-09			452.023	1.2877e-08			452.023	1.0543e-08			452.023	1.8785e-08
		452.74	1.1827e-09			452.74	8.2618e-10			452.74	-3.0081e-09			452.74	4.7031e-09			452.74	-5.2378e-09			452.74	1.049e-08			452.74	2.9789e-08
		453.457	1.4184e-09			453.457	-6.3135e-10			453.457	6.127e-10			453.457	-4.0892e-09			453.457	-4.5413e-09			453.457	7.178e-09			453.457	3.226e-08
		454.174	1.4161e-09			454.174	-1.4833e-11			454.174	2.3657e-09			454.174	2.6049e-09			454.174	9.8164e-09			454.174	2.3746e-08			454.174	2.4247e-09
		454.891	1.3363e-09			454.891	3.0988e-10			454.891	-3.6593e-09			454.891	-3.5358e-09			454.891	-7.8734e-09			454.891	3.7432e-09			454.891	3.7521e-08
		455.608	1.3587e-09			455.608	-1.2852e-09			455.608	2.7529e-09			455.608	2.4818e-09			455.608	7.006e-09			455.608	2.0031e-08			455.608	1.8105e-08
		456.325	1.237e-09			456.325	-1.1188e-09			456.325	-1.1581e-09			456.325	-2.489e-10			456.325	5.9246e-10			456.325	7.1584e-09			456.325	2.3937e-08
		457.042	1.3234e-09			457.042	2.0702e-10			457.042	5.4505e-09			457.042	4.6488e-09			457.042	1.2021e-08			457.042	1.7646e-08			457.042	5.5708e-09
		457.759	1.3834e-09			457.759	-3.4982e-10			457.759	3.7262e-09			457.759	3.7268e-09			457.759	8.4099e-09			457.759	1.8394e-08			457.759	1.5784e-08
		458.476	1.3305e-09			458.476	8.1341e-11			458.476	5.8672e-09			458.476	3.8706e-09			458.476	1.3146e-08			458.476	1.7031e-08			458.476	1.6999e-10
		459.193	1.2133e-09			459.193	-4.0139e-10			459.193	-2.2586e-09			459.193	-5.3102e-09			459.193	-6.9736e-09			459.193	9.8788e-09			459.193	2.9882e-08
		459.91	1.2795e-09			459.91	-7.3099e-11			459.91	3.0614e-10			459.91	1.8247e-10			459.91	-2.245e-09			459.91	1.1856e-08			459.91	2.4049e-08
		460.627	1.278e-09			460.627	7.3736e-10			460.627	-1.6398e-09			460.627	1.2922e-09			460.627	-4.5595e-09			460.627	1.6984e-08			460.627	2.3888e-08
		461.344	1.1266e-09			461.344	-8.0268e-11			461.344	-2.2807e-09			461.344	1.1116e-09			461.344	-2.5811e-09			461.344	1.7752e-08			461.344	1.5378e-08
		462.061	1.2633e-09			462.061	1.2085e-10			462.061	-1.3734e-09			462.061	2.8029e-10			462.061	-3.0248e-09			462.061	1.0679e-08			462.061	2.4115e-08
		462.778	1.2593e-09			462.778	-9.208e-10			462.778	1.5164e-09			462.778	6.5583e-09			462.778	2.4043e-09			462.778	1.6787e-08			462.778	1.5635e-08
		463.495	1.2111e-09			463.495	-3.9517e-10			463.495	-1.4957e-09			463.495	-1.2524e-09			463.495	1.7593e-09			463.495	1.2174e-08			463.495	2.7354e-08
		464.212	1.2971e-09			464.212	-4.7776e-10			464.212	5.4886e-09			464.212	2.9515e-09			464.212	1.4388e-08			464.212	1.2212e-08			464.212	1.4219e-08
		464.929	1.3075e-09			464.929	-3.9923e-10			464.929	-5.05e-09			464.929	-2.6114e-09			464.929	-6.924e-09			464.929	9.9996e-09			464.929	3.4714e-08
		465.646	1.208e-09			465.646	-4.8605e-10			465.646	-2.3504e-09			465.646	-7.2512e-10			465.646	1.1508e-09			465.646	1.7137e-08			465.646	1.0902e-08
		466.363	1.2568e-09			466.363	-1.0229e-09			466.363	2.4102e-09			466.363	2.0164e-09			466.363	1.3504e-08			466.363	3.2848e-09			466.363	2.4568e-08
		467.081	1.146e-09			467.081	-2.3312e-11			467.081	4.8776e-09			467.081	-1.7706e-09			467.081	1.3917e-08			467.081	1.5212e-08			467.081	1.6331e-08
		467.798	1.2631e-09			467.798	-5.25e-10			467.798	-4.4025e-09			467.798	6.6021e-10			467.798	-7.8719e-09			467.798	1.052e-08			467.798	2.9266e-08
		468.515	1.2774e-09			468.515	-4.9096e-10			468.515	-7.7095e-10			468.515	4.3719e-09			468.515	2.9903e-09			468.515	7.3875e-09			468.515	2.1729e-08
		469.232	1.2131e-09			469.232	3.6249e-10			469.232	3.8572e-09			469.232	5.7174e-10			469.232	6.6903e-09			469.232	2.5495e-08			469.232	-1.9674e-10
		469.949	1.2953e-09			469.949	-4.9681e-10			469.949	-1.2972e-09			469.949	-2.1015e-09			469.949	-2.2274e-09			469.949	1.4353e-08			469.949	1.9188e-08
		470.666	1.3182e-09			470.666	2.7415e-10			470.666	2.4715e-10			470.666	5.6857e-09			470.666	-6.3653e-10			470.666	1.337e-08			470.666	1.6852e-08
		471.383	1.2999e-09			471.383	-1.0723e-10			471.383	3.1698e-10			471.383	-4.0874e-09			471.383	3.6821e-09			471.383	1.3718e-08			471.383	1.7711e-08
		472.1	1.2595e-09			472.1	-9.272e-12			472.1	-3.9228e-09			472.1	-5.4406e-09			472.1	-6.4206e-09			472.1	1.5436e-08			472.1	1.9543e-08
		472.817	1.267e-09			472.817	-3.138e-10			472.817	-8.0391e-10			472.817	2.1304e-09			472.817	-1.1481e-09			472.817	1.5183e-08			472.817	2.0463e-08
		473.534	1.1243e-09			473.534	-3.3426e-10			473.534	-1.6019e-09			473.534	-3.2246e-09			473.534	-1.6589e-09			473.534	9.5107e-09			473.534	2.409e-08
		474.251	1.1286e-09			474.251	8.1902e-11			474.251	5.4324e-09			474.251	-8.268e-10			474.251	9.4791e-09			474.251	1.7448e-08			474.251	1.2416e-08
		474.968	1.1306e-09			474.968	-9.2466e-10			474.968	2.7426e-10			474.968	5.4589e-09			474.968	5.1673e-09			474.968	1.6866e-08			474.968	2.1381e-08
		475.685	1.1802e-09			475.685	-7.1498e-10			475.685	2.3093e-09			475.685	-1.2322e-10			475.685	1.3689e-08			475.685	9.0735e-09			475.685	6.2391e-09
		476.401	1.2092e-09			476.401	-2.3414e-10			476.401	-1.868e-09			476.401	-7.9444e-10			476.401	-2.5322e-09			476.401	1.0131e-08			476.401	3.0613e-08
		477.118	1.1412e-09			477.118	-1.5531e-10			477.118	-2.0577e-09			477.118	3.7577e-09			477.118	-4.5188e-09			477.118	9.7587e-09			477.118	2.3638e-08
		477.835	1.0064e-09			477.835	-5.6601e-10			477.835	-3.6314e-09			477.835	-2.0874e-09			477.835	3.3027e-09			477.835	1.0786e-08			477.835	1.9067e-08
		478.552	1.1004e-09			478.552	-4.6611e-11			478.552	8.4543e-10			478.552	3.1985e-09			478.552	-4.2778e-10			478.552	1.9824e-08			478.552	1.9743e-08
		479.269	1.0716e-09			479.269	-1.4419e-10			479.269	1.3789e-12			479.269	8.6022e-10			479.269	9.1228e-09			479.269	5.8915e-09			479.269	1.8625e-08
		479.986	1.2262e-09			479.986	-3.303e-10			479.986	-2.2573e-09			479.986	8.325e-10			479.986	-2.0383e-09			479.986	1.6159e-08			479.986	1.1924e-08
		480.703	1.0888e-09			480.703	2.2974e-10			480.703	-2.8421e-09			480.703	2.4201e-09			480.703	-4.4347e-09			480.703	1.1137e-08			480.703	2.4023e-08
		481.42	1.1216e-09			481.42	-4.5419e-10			481.42	-3.34e-09			481.42	2.1999e-09			481.42	-1.5694e-09			481.42	1.1054e-08			481.42	1.825e-08
		482.137	1.0931e-09			482.137	-1.9586e-10			482.137	2.1019e-09			482.137	1.7064e-09			482.137	6.5428e-09			482.137	2.0822e-08			482.137	9.7244e-09
		482.854	1.0265e-09			482.854	-1.1058e-11			482.854	-5.599e-09			482.854	4.1075e-09			482.854	-4.499e-09			482.854	1.4029e-08			482.854	2.1473e-08
		483.571	1.0667e-09			483.571	-1.4164e-09			483.571	-1.5666e-09			483.571	3.0199e-09			483.571	-1.5294e-09			483.571	1.5337e-08			483.571	9.7079e-09
		484.288	1.1667e-09			484.288	-7.7881e-10			484.288	-6.1783e-09			484.288	-2.5226e-10			484.288	-1.1811e-08			484.288	1.0005e-08			484.288	3.8234e-08
		485.005	1.0688e-09			485.005	-7.5109e-10			485.005	-1.2834e-09			485.005	1.128e-09			485.005	-9.3381e-10			485.005	5.4722e-09			485.005	2.916e-08
		485.722	1.1552e-09			485.722	-4.6513e-10			485.722	-2.9729e-10			485.722	-1.0942e-09			485.722	-1.7502e-09			485.722	1.162e-08			485.722	3.154e-08
		486.439	1.0198e-09			486.439	-4.1648e-10			486.439	-2.6733e-09			486.439	-3.1019e-09			486.439	1.0778e-09			486.439	1.1817e-08			486.439	2.2908e-08
		487.156	1.0696e-09			487.156	-4.8219e-10			487.156	-1.0874e-09			487.156	1.4959e-09			487.156	-1.1845e-09			487.156	1.5265e-08			487.156	1.4199e-08
		487.873	1.1101e-09			487.873	2.3729e-10			487.873	4.3985e-10			487.873	2.4142e-09			487.873	3.641e-09			487.873	1.2793e-08			487.873	1.1408e-08
		488.59	1.0983e-09			488.59	-5.2858e-10			488.59	-2.7852e-09			488.59	2.348e-09			488.59	-7.6543e-09			488.59	1.318e-08			488.59	2.3339e-08
		489.307	1.0026e-09			489.307	-7.3997e-10			489.307	-4.1049e-09			489.307	-6.0026e-10			489.307	-6.9652e-09			489.307	1.0458e-08			489.307	2.4548e-08
		490.024	1.1275e-09			490.024	-6.3437e-10			490.024	3.9659e-09			490.024	1.484e-09			490.024	1.2475e-08			490.024	1.3715e-08			490.024	7.535e-09
		490.741	9.9406e-10			490.741	-4.8865e-11			490.741	-4.3213e-09			490.741	-2.9657e-09			490.741	-1.1587e-08			490.741	3.103e-09			490.741	4.1841e-08
		491.459	1.0579e-09			491.459	-5.861e-10			491.459	2.3297e-09			491.459	6.4208e-10			491.459	6.2366e-09			491.459	6.0506e-09			491.459	1.5686e-08
		492.176	1.0126e-09			492.176	-2.5488e-10			492.176	-1.1901e-09			492.176	5.5386e-10			492.176	-4.4698e-09			492.176	7.1782e-09			492.176	3.2059e-08
		492.893	1.1209e-09			492.893	-4.1318e-10			492.893	5.6962e-09			492.893	5.5691e-09			492.893	1.1438e-08			492.893	6.8258e-09			492.893	1.7054e-08
		493.61	1.0284e-09			493.61	-5.5847e-10			493.61	2.1588e-09			493.61	2.0604e-09			493.61	8.818e-09			493.61	7.6234e-09			493.61	1.4369e-08
		494.327	1.1216e-09			494.327	-7.1913e-10			494.327	1.066e-09			494.327	-1.4531e-10			494.327	5.2813e-09			494.327	1.2031e-08			494.327	1.6292e-08
		495.044	1.041e-09			495.044	-6.6746e-10			495.044	-3.9949e-09			495.044	-5.4475e-09			495.044	-6.3493e-09			495.044	-1.1514e-09			495.044	2.9212e-08
		495.761	1.0778e-09			495.761	-1.0558e-09			495.761	-2.2253e-10			495.761	-3.0938e-09			495.761	-2.5691e-10			495.761	8.2262e-09			495.761	2.2634e-08
		496.478	1.01e-09			496.478	-1.0857e-09			496.478	-2.7776e-10			496.478	2.2025e-09			496.478	5.9485e-11			496.478	5.7837e-09			496.478	1.4275e-08
		497.195	9.4149e-10			497.195	-2.7213e-10			497.195	-1.4548e-09			497.195	7.5312e-09			497.195	-5.3335e-10			497.195	1.1801e-08			497.195	9.3387e-09
		497.912	1.0202e-09			497.912	-8.8498e-10			497.912	-2.6788e-09			497.912	3.7833e-09			497.912	-3.049e-09			497.912	-1.7611e-09			497.912	2.3673e-08
		498.629	9.3145e-10			498.629	-9.5064e-11			498.629	-6.6362e-09			498.629	-5.5532e-09			498.629	-1.5194e-08			498.629	7.4465e-09			498.629	3.3765e-08
		499.346	8.8428e-10			499.346	1.9137e-10			499.346	-3.2213e-09			499.346	4.9527e-09			499.346	2.0928e-09			499.346	-2.4859e-09			499.346	1.9459e-08
		500.063	9.3336e-10			500.063	-6.5511e-10			500.063	-2.6255e-09			500.063	-3.6396e-09			500.063	-6.7951e-09			500.063	1.2217e-09			500.063	2.0652e-08
		500.78	1.003e-09			500.78	-6.1966e-10			500.78	5.2745e-10			500.78	-2.2433e-10			500.78	2.8851e-10			500.78	9.2393e-09			500.78	8.4002e-09

## Sheet: Figure 2b
Figure 2b
	Data 1				Data 2				Data 3				Data 3
	260oC				280oC				290oC				300oC
		parameter x	parameter y			parameter x	parameter y			parameter x	parameter y			parameter x	parameter y
		Wavenumber (cm-1)	Absorbance			Wavenumber (cm-1)	Absorbance			Wavenumber (cm-1)	Absorbance			Wavenumber (cm-1)	Absorbance
		1801.24	-0.019			1801.24	-0.0146			1801.24	-0.0096955			1801.24	-0.004369
		1799.31	-0.0189			1799.31	-0.0145			1799.31	-0.0095896			1799.31	-0.0042676
		1797.38	-0.0188			1797.38	-0.0144			1797.38	-0.0094831			1797.38	-0.0041784
		1795.45	-0.0188			1795.45	-0.0143			1795.45	-0.0093948			1795.45	-0.0041134
		1793.52	-0.0187			1793.52	-0.0142			1793.52	-0.0093227			1793.52	-0.004052
		1791.6	-0.0186			1791.6	-0.0141			1791.6	-0.0092393			1791.6	-0.0039753
		1789.67	-0.0185			1789.67	-0.014			1789.67	-0.0091318			1789.67	-0.0038913
		1787.74	-0.0184			1787.74	-0.0139			1787.74	-0.0090253			1787.74	-0.0038216
		1785.81	-0.0183			1785.81	-0.0138			1785.81	-0.0089135			1785.81	-0.0037572
		1783.88	-0.0183			1783.88	-0.0137			1783.88	-0.0087893			1783.88	-0.0036733
		1781.95	-0.0182			1781.95	-0.0136			1781.95	-0.0086867			1781.95	-0.0035737
		1780.02	-0.0181			1780.02	-0.0135			1780.02	-0.0086004			1780.02	-0.003471
		1778.1	-0.018			1778.1	-0.0133			1778.1	-0.0084902			1778.1	-0.0033584
		1776.17	-0.0179			1776.17	-0.0132			1776.17	-0.0083701			1776.17	-0.0032309
		1774.24	-0.0178			1774.24	-0.0131			1774.24	-0.008278			1774.24	-0.003106
		1772.31	-0.0177			1772.31	-0.013			1772.31	-0.0081819			1772.31	-0.0030088
		1770.38	-0.0176			1770.38	-0.0129			1770.38	-0.0080355			1770.38	-0.0029268
		1768.45	-0.0174			1768.45	-0.0128			1768.45	-0.0078769			1768.45	-0.0028193
		1766.52	-0.0173			1766.52	-0.0126			1766.52	-0.0077443			1766.52	-0.0026862
		1764.6	-0.0172			1764.6	-0.0125			1764.6	-0.007619			1764.6	-0.002556
		1762.67	-0.0171			1762.67	-0.0124			1762.67	-0.0074871			1762.67	-0.0024355
		1760.74	-0.017			1760.74	-0.0123			1760.74	-0.0073464			1760.74	-0.0023188
		1758.81	-0.0169			1758.81	-0.0121			1758.81	-0.0072118			1758.81	-0.0021994
		1756.88	-0.0167			1756.88	-0.012			1756.88	-0.0070869			1756.88	-0.0020699
		1754.95	-0.0166			1754.95	-0.0118			1754.95	-0.0069476			1754.95	-0.0019383
		1753.03	-0.0165			1753.03	-0.0117			1753.03	-0.0068013			1753.03	-0.00181
		1751.1	-0.0164			1751.1	-0.0116			1751.1	-0.0066454			1751.1	-0.0016626
		1749.17	-0.0162			1749.17	-0.0114			1749.17	-0.0064555			1749.17	-0.00149
		1747.24	-0.0161			1747.24	-0.0113			1747.24	-0.0062648			1747.24	-0.0013112
		1745.31	-0.0159			1745.31	-0.0111			1745.31	-0.0061028			1745.31	-0.0011317
		1743.38	-0.0158			1743.38	-0.0109			1743.38	-0.0059406			1743.38	-0.00094783
		1741.45	-0.0156			1741.45	-0.0107			1741.45	-0.005754			1741.45	-0.00076123
		1739.53	-0.0155			1739.53	-0.0105			1739.53	-0.0055439			1739.53	-0.00058195
		1737.6	-0.0153			1737.6	-0.0104			1737.6	-0.0053433			1737.6	-0.00040324
		1735.67	-0.0152			1735.67	-0.0102			1735.67	-0.0051794			1735.67	-0.00020354
		1733.74	-0.0151			1733.74	-0.01			1733.74	-0.005			1733.74	0
		1731.81	-0.015			1731.81	-0.0099328			1731.81	-0.0049137			1731.81	2.2053e-05
		1729.88	-0.0149			1729.88	-0.009843			1729.88	-0.004796			1729.88	3.9188e-05
		1727.95	-0.0148			1727.95	-0.0097652			1727.95	-0.0046922			1727.95	6.4168e-05
		1726.03	-0.0148			1726.03	-0.0097074			1726.03	-0.0046096			1726.03	9.3939e-05
		1724.1	-0.0147			1724.1	-0.0096357			1724.1	-0.0045242			1724.1	0.00013086
		1722.17	-0.0147			1722.17	-0.0095321			1722.17	-0.0044247			1722.17	0.00018494
		1720.24	-0.0146			1720.24	-0.0094274			1720.24	-0.0043519			1720.24	0.00027014
		1718.31	-0.0146			1718.31	-0.0093312			1718.31	-0.0043009			1718.31	0.00037801
		1716.38	-0.0145			1716.38	-0.0092273			1716.38	-0.0042005			1716.38	0.00046965
		1714.45	-0.0144			1714.45	-0.0091193			1714.45	-0.0040489			1714.45	0.00053224
		1712.53	-0.0143			1712.53	-0.0090133			1712.53	-0.0039055			1712.53	0.00058744
		1710.6	-0.0142			1710.6	-0.0089081			1710.6	-0.0037819			1710.6	0.00064761
		1708.67	-0.014			1708.67	-0.008799			1708.67	-0.0036633			1708.67	0.00072709
		1706.74	-0.0138			1706.74	-0.0086597			1706.74	-0.0035373			1706.74	0.00085743
		1704.81	-0.0137			1704.81	-0.0084742			1704.81	-0.0033955			1704.81	0.0010401
		1702.88	-0.0135			1702.88	-0.0082745			1702.88	-0.0032648			1702.88	0.0012397
		1700.95	-0.0134			1700.95	-0.008085			1700.95	-0.0031369			1700.95	0.0014377
		1699.03	-0.0133			1699.03	-0.007927			1699.03	-0.0029737			1699.03	0.0016202
		1697.1	-0.0133			1697.1	-0.0078655			1697.1	-0.0028499			1697.1	0.0017588
		1695.17	-0.0134			1695.17	-0.0079202			1695.17	-0.002833			1695.17	0.0018207
		1693.24	-0.0135			1693.24	-0.0080574			1693.24	-0.0028859			1693.24	0.0018015
		1691.31	-0.0138			1691.31	-0.0082737			1691.31	-0.0030027			1691.31	0.0017651
		1689.38	-0.014			1689.38	-0.0085388			1689.38	-0.0031855			1689.38	0.0017759
		1687.46	-0.0143			1687.46	-0.0087765			1687.46	-0.0033898			1687.46	0.0018533
		1685.53	-0.0145			1685.53	-0.008948			1685.53	-0.0035326			1685.53	0.0019949
		1683.6	-0.0147			1683.6	-0.0090513			1683.6	-0.0035226			1683.6	0.0021784
		1681.67	-0.0148			1681.67	-0.0090897			1681.67	-0.0034059			1681.67	0.0023913
		1679.74	-0.0149			1679.74	-0.0090827			1679.74	-0.0032952			1679.74	0.0026417
		1677.81	-0.015			1677.81	-0.0090541			1677.81	-0.0032129			1677.81	0.002927
		1675.88	-0.015			1675.88	-0.0090073			1675.88	-0.0031363			1675.88	0.0032071
		1673.96	-0.015			1673.96	-0.0089523			1673.96	-0.0030568			1673.96	0.0034348
		1672.03	-0.015			1672.03	-0.0089088			1672.03	-0.00299			1672.03	0.0036283
		1670.1	-0.015			1670.1	-0.0088613			1670.1	-0.0029165			1670.1	0.0038288
		1668.17	-0.015			1668.17	-0.0088095			1668.17	-0.0027956			1668.17	0.0040059
		1666.24	-0.015			1666.24	-0.0088039			1666.24	-0.0026727			1666.24	0.0041017
		1664.31	-0.0149			1664.31	-0.0088386			1664.31	-0.0026205			1664.31	0.0041164
		1662.38	-0.0149			1662.38	-0.0088387			1662.38	-0.0026312			1662.38	0.0040706
		1660.46	-0.0148			1660.46	-0.0087877			1660.46	-0.0026844			1660.46	0.0039883
		1658.53	-0.0148			1658.53	-0.0087393			1658.53	-0.0027824			1658.53	0.0039181
		1656.6	-0.0148			1656.6	-0.0087392			1656.6	-0.0028856			1656.6	0.0038797
		1654.67	-0.0148			1654.67	-0.008759			1654.67	-0.002939			1654.67	0.0038622
		1652.74	-0.0147			1652.74	-0.0087268			1652.74	-0.0028903			1652.74	0.0038317
		1650.81	-0.0147			1650.81	-0.0086794			1650.81	-0.0027711			1650.81	0.0037365
		1648.88	-0.0146			1648.88	-0.0087137			1648.88	-0.0027382			1648.88	0.0035667
		1646.96	-0.0146			1646.96	-0.0088163			1646.96	-0.0028591			1646.96	0.0033501
		1645.03	-0.0146			1645.03	-0.0089281			1645.03	-0.0030768			1645.03	0.0031084
		1643.1	-0.0146			1643.1	-0.0090353			1643.1	-0.0033163			1643.1	0.0028488
		1641.17	-0.0146			1641.17	-0.0091169			1641.17	-0.0035088			1641.17	0.0026337
		1639.24	-0.0145			1639.24	-0.0091278			1639.24	-0.0036428			1639.24	0.0025504
		1637.31	-0.0144			1637.31	-0.0090556			1637.31	-0.0037211			1637.31	0.0025755
		1635.39	-0.0143			1635.39	-0.0089134			1635.39	-0.0036819			1635.39	0.0026471
		1633.46	-0.0141			1633.46	-0.0087117			1633.46	-0.0034981			1633.46	0.0027939
		1631.53	-0.0139			1631.53	-0.0084784			1631.53	-0.003215			1631.53	0.0030734
		1629.6	-0.0138			1629.6	-0.0082733			1629.6	-0.0028724			1629.6	0.0034285
		1627.67	-0.0136			1627.67	-0.0081167			1627.67	-0.0025354			1627.67	0.0037426
		1625.74	-0.0134			1625.74	-0.0079622			1625.74	-0.0022887			1625.74	0.0039959
		1623.81	-0.0133			1623.81	-0.0078224			1623.81	-0.0021711			1623.81	0.0042272
		1621.89	-0.0132			1621.89	-0.0077739			1621.89	-0.0021578			1621.89	0.0044355
		1619.96	-0.0132			1619.96	-0.0078278			1619.96	-0.002203			1619.96	0.00456
		1618.03	-0.0132			1618.03	-0.0079196			1618.03	-0.002307			1618.03	0.0045142
		1616.1	-0.0134			1616.1	-0.0080285			1616.1	-0.002477			1616.1	0.0042621
		1614.17	-0.0135			1614.17	-0.008217			1614.17	-0.0027044			1614.17	0.0038956
		1612.24	-0.0138			1612.24	-0.0084914			1612.24	-0.0029816			1612.24	0.0035507
		1610.31	-0.014			1610.31	-0.0087773			1610.31	-0.0032821			1610.31	0.003215
		1608.39	-0.0143			1608.39	-0.0090535			1608.39	-0.0035959			1608.39	0.0027987
		1606.46	-0.0146			1606.46	-0.0093451			1606.46	-0.0039456			1606.46	0.0023079
		1604.53	-0.0149			1604.53	-0.009684			1604.53	-0.0043558			1604.53	0.0017847
		1602.6	-0.0152			1602.6	-0.0101			1602.6	-0.0048344			1602.6	0.0012128
		1600.67	-0.0155			1600.67	-0.0106			1600.67	-0.0053569			1600.67	0.00059845
		1598.74	-0.0157			1598.74	-0.011			1598.74	-0.0058616			1598.74	3.2467e-05
		1596.81	-0.016			1596.81	-0.0114			1596.81	-0.006274			1596.81	-0.00042903
		1594.89	-0.0161			1594.89	-0.0116			1594.89	-0.0065277			1594.89	-0.00078428
		1592.96	-0.0162			1592.96	-0.0116			1592.96	-0.0066316			1592.96	-0.0010067
		1591.03	-0.0162			1591.03	-0.0116			1591.03	-0.0066731			1591.03	-0.0011078
		1589.1	-0.0162			1589.1	-0.0116			1589.1	-0.0066814			1589.1	-0.0011485
		1587.17	-0.0162			1587.17	-0.0116			1587.17	-0.0066409			1587.17	-0.0011724
		1585.24	-0.0161			1585.24	-0.0115			1585.24	-0.0065879			1585.24	-0.001186
		1583.32	-0.0161			1583.32	-0.0115			1583.32	-0.0065489			1583.32	-0.0011645
		1581.39	-0.016			1581.39	-0.0114			1581.39	-0.0064945			1581.39	-0.0010982
		1579.46	-0.0159			1579.46	-0.0113			1579.46	-0.006402			1579.46	-0.0010136
		1521.6	-0.0156			1521.6	-0.0106			1521.6	-0.0057513			1521.6	-0.00067244
		1519.67	-0.0156			1519.67	-0.0106			1519.67	-0.0057199			1519.67	-0.00064127
		1517.75	-0.0155			1517.75	-0.0105			1517.75	-0.0056784			1517.75	-0.00061013
		1515.82	-0.0154			1515.82	-0.0105			1515.82	-0.0056336			1515.82	-0.000581
		1513.89	-0.0154			1513.89	-0.0104			1513.89	-0.0055838			1513.89	-0.00054727
		1511.96	-0.0154			1511.96	-0.0104			1511.96	-0.0055354			1511.96	-0.00050503
		1510.03	-0.0153			1510.03	-0.0103			1510.03	-0.0054914			1510.03	-0.00044987
		1508.1	-0.0152			1508.1	-0.0103			1508.1	-0.0054426			1508.1	-0.00038116
		1506.17	-0.0152			1506.17	-0.0102			1506.17	-0.0053739			1506.17	-0.0003102
		1504.25	-0.0151			1504.25	-0.0101			1504.25	-0.0052829			1504.25	-0.00024283
		1502.32	-0.015			1502.32	-0.01			1502.32	-0.0051842			1502.32	-0.00016326
		1500.39	-0.0149			1500.39	-0.0098977			1500.39	-0.0050786			1500.39	-5.9381e-05
		1498.46	-0.0147			1498.46	-0.0097743			1498.46	-0.0049564			1498.46	5.6882e-05
		1496.53	-0.0146			1496.53	-0.0096345			1496.53	-0.0048113			1496.53	0.00017822
		1494.6	-0.0144			1494.6	-0.0094698			1494.6	-0.0046425			1494.6	0.00031985
		1492.67	-0.0142			1492.67	-0.0092819			1492.67	-0.0044586			1492.67	0.00049179
		1490.75	-0.014			1490.75	-0.0090636			1490.75	-0.0042615			1490.75	0.00069311
		1488.82	-0.0137			1488.82	-0.0088029			1488.82	-0.0040363			1488.82	0.00092908
		1486.89	-0.0134			1486.89	-0.0085066			1486.89	-0.0037649			1486.89	0.001199
		1484.96	-0.013			1484.96	-0.0081789			1484.96	-0.0034435			1484.96	0.0014945
		1483.03	-0.0126			1483.03	-0.0078083			1483.03	-0.0030917			1483.03	0.0018132
		1481.1	-0.0122			1481.1	-0.0073936			1481.1	-0.0027207			1481.1	0.0021529
		1479.18	-0.0116			1479.18	-0.0069445			1479.18	-0.0023196			1479.18	0.0025117
		1477.25	-0.011			1477.25	-0.0064646			1477.25	-0.0018878			1477.25	0.0028911
		1475.32	-0.0104			1475.32	-0.0059486			1475.32	-0.0014267			1475.32	0.0032959
		1473.39	-0.00968			1473.39	-0.0053888			1473.39	-0.00093079			1473.39	0.0037288
		1471.46	-0.0090156			1471.46	-0.0048322			1471.46	-0.00043329			1471.46	0.0041565
		1469.53	-0.0085318			1469.53	-0.004393			1469.53	-1.7021e-05			1469.53	0.0045119
		1467.6	-0.0083059			1467.6	-0.0041385			1467.6	0.00024545			1467.6	0.0047559
		1465.68	-0.0082588			1465.68	-0.0040237			1465.68	0.0003734			1465.68	0.00491
		1463.75	-0.0082451			1463.75	-0.0039537			1463.75	0.00045824			1463.75	0.0050232
		1461.82	-0.0082058			1461.82	-0.0038867			1461.82	0.00054407			1461.82	0.0051156
		1459.89	-0.0081959			1459.89	-0.0038608			1459.89	0.00058041			1459.89	0.0051566
		1457.96	-0.0083176			1457.96	-0.0039651			1457.96	0.00047039			1457.96	0.0050715
		1456.03	-0.0086549			1456.03	-0.0042862			1456.03	0.00014906			1456.03	0.0047827
		1454.1	-0.0091956			1454.1	-0.0048092			1454.1	-0.00035763			1454.1	0.0042997
		1452.18	-0.00985			1452.18	-0.0054326			1452.18	-0.00096127			1452.18	0.0037325
		1450.25	-0.0105			1450.25	-0.0060704			1450.25	-0.0015703			1450.25	0.0031852
		1448.32	-0.0112			1448.32	-0.006677			1448.32	-0.0021263			1448.32	0.0026868
		1446.39	-0.0119			1446.39	-0.0072283			1446.39	-0.0026152			1446.39	0.0022343
		1444.46	-0.0124			1444.46	-0.0077181			1444.46	-0.0030486			1444.46	0.0018282
		1442.53	-0.0129			1442.53	-0.0081556			1442.53	-0.0034409			1442.53	0.0014661
		1440.6	-0.0133			1440.6	-0.0085351			1440.6	-0.0037965			1440.6	0.0011547
		1438.68	-0.0137			1438.68	-0.0088657			1438.68	-0.0041245			1438.68	0.00089158
		1436.75	-0.014			1436.75	-0.0091805			1436.75	-0.0044326			1436.75	0.00065337
		1434.82	-0.0143			1434.82	-0.0094706			1434.82	-0.0047072			1434.82	0.00042613
		1432.89	-0.0146			1432.89	-0.0097248			1432.89	-0.0049475			1432.89	0.00021006
		1430.96	-0.0149			1430.96	-0.01			1430.96	-0.0051685			1430.96	5.1083e-06
		1429.03	-0.0152			1429.03	-0.0102			1429.03	-0.0053642			1429.03	-0.00018449
		1427.11	-0.0154			1427.11	-0.0104			1427.11	-0.0055273			1427.11	-0.00035138
		1425.18	-0.0155			1425.18	-0.0105			1425.18	-0.0056632			1425.18	-0.00049393
		1423.25	-0.0157			1423.25	-0.0106			1423.25	-0.0057714			1423.25	-0.00060527
		1421.32	-0.0158			1421.32	-0.0107			1421.32	-0.0058613			1421.32	-0.00068454
		1419.39	-0.0159			1419.39	-0.0109			1419.39	-0.0059532			1419.39	-0.00075109
		1417.46	-0.016			1417.46	-0.0109			1417.46	-0.0060383			1417.46	-0.00082118
		1415.53	-0.016			1415.53	-0.011			1415.53	-0.0061			1415.53	-0.0009
		1413.61	-0.0161			1413.61	-0.011			1413.61	-0.0061393			1413.61	-0.00096157
		1411.68	-0.0161			1411.68	-0.0111			1411.68	-0.0061874			1411.68	-0.00099085
		1409.75	-0.0162			1409.75	-0.0111			1409.75	-0.0062306			1409.75	-0.00099923
		1407.82	-0.0162			1407.82	-0.0111			1407.82	-0.0062618			1407.82	-0.0010206
		1405.89	-0.0162			1405.89	-0.0111			1405.89	-0.0062783			1405.89	-0.0010596
		1403.96	-0.0162			1403.96	-0.0112			1403.96	-0.0062765			1403.96	-0.0010967
		1402.03	-0.0162			1402.03	-0.0112			1402.03	-0.0062643			1402.03	-0.0011164
		1400.11	-0.0162			1400.11	-0.0112			1400.11	-0.006237			1400.11	-0.0011081

## Sheet: Figure 4
Figure 4
	Data 1				Data 2				Data 3				Data 4				Data 3
	DMM				DME				HCHO				CO				Olefin
		parameter x	parameter y			parameter x	parameter y			parameter x	parameter y			parameter x	parameter y			parameter x	parameter y
		Temperature (oC)	Rate of desorption			Temperature (oC)	Rate of desorption			Temperature (oC)	Rate of desorption			Temperature (oC)	Rate of desorption			Temperature (oC)	Rate of desorption
		40	4.4518e-11			40	6.4325e-12			40	1.5048e-11			40	6.5203e-13			40	-5.2171e-13
		41.65	4.1389e-11			41.65	5.7691e-12			41.65	1.3303e-11			41.65	6.1782e-13			41.65	-5.1597e-13
		43.3	8.3423e-11			43.3	8.92e-12			43.3	2.0532e-11			43.3	-1.2016e-12			43.3	-2.3135e-14
		44.95	6.4734e-11			44.95	1.0014e-11			44.95	2.4265e-11			44.95	4.8082e-13			44.95	2.043e-13
		46.6	4.9315e-11			46.6	8.1217e-12			46.6	1.9431e-11			46.6	8.6605e-13			46.6	-1.5134e-13
		48.25	6.0411e-11			48.25	7.8687e-12			48.25	1.6208e-11			48.25	3.9537e-13			48.25	-2.0999e-13
		49.9	6.8288e-11			49.9	1.2507e-11			49.9	2.7425e-11			49.9	5.1582e-13			49.9	4.2223e-13
		51.55	4.8898e-11			51.55	1.0479e-11			51.55	2.2693e-11			51.55	6.0173e-13			51.55	2.86e-14
		53.2	7.0004e-11			53.2	1.2243e-11			53.2	2.5043e-11			53.2	2.8933e-13			53.2	5.8502e-13
		54.85	5.5286e-11			54.85	1.2975e-11			54.85	2.584e-11			54.85	1.3036e-12			54.85	4.9401e-13
		56.5	5.9977e-11			56.5	1.4938e-11			56.5	2.852e-11			56.5	9.6422e-13			56.5	5.9674e-13
		58.15	5.6351e-11			58.15	1.4766e-11			58.15	2.5704e-11			58.15	2.7052e-12			58.15	6.8475e-13
		59.8	5.0927e-11			59.8	1.7134e-11			59.8	3.0048e-11			59.8	2.8208e-12			59.8	4.8837e-13
		61.45	4.7553e-11			61.45	1.7082e-11			61.45	2.791e-11			61.45	3.3672e-12			61.45	4.8201e-13
		63.1	4.5844e-11			63.1	1.9325e-11			63.1	2.9945e-11			63.1	4.6481e-12			63.1	8.0915e-13
		64.75	4.3475e-11			64.75	2.0671e-11			64.75	3.2118e-11			64.75	3.4198e-12			64.75	9.2811e-13
		66.4	4.0953e-11			66.4	2.1124e-11			66.4	3.1602e-11			66.4	5.5746e-12			66.4	1.0193e-12
		68.05	4.273e-11			68.05	2.4903e-11			68.05	3.5744e-11			68.05	5.9128e-12			68.05	1.1242e-12
		69.7	3.436e-11			69.7	2.5941e-11			69.7	3.6085e-11			69.7	8.3346e-12			69.7	6.0324e-13
		71.35	3.4109e-11			71.35	2.9741e-11			71.35	3.8376e-11			71.35	9.3534e-12			71.35	1.1867e-12
		73	3.4707e-11			73	3.1198e-11			73	3.7779e-11			73	9.8109e-12			73	9.8978e-13
		74.65	3.1918e-11			74.65	3.461e-11			74.65	4.2323e-11			74.65	1.01e-11			74.65	1.1905e-12
		76.3	2.7012e-11			76.3	3.4407e-11			76.3	3.997e-11			76.3	1.1172e-11			76.3	1.2822e-12
		77.95	2.9151e-11			77.95	3.6855e-11			77.95	4.5477e-11			77.95	1.2209e-11			77.95	1.3291e-12
		79.6	2.5634e-11			79.6	4.0033e-11			79.6	4.6933e-11			79.6	1.2963e-11			79.6	1.654e-12
		81.25	2.4764e-11			81.25	4.2832e-11			81.25	4.8645e-11			81.25	1.3127e-11			81.25	1.1783e-12
		82.9	2.3942e-11			82.9	4.4642e-11			82.9	4.9879e-11			82.9	1.5933e-11			82.9	1.6256e-12
		84.55	2.214e-11			84.55	4.9852e-11			84.55	5.3475e-11			84.55	1.6607e-11			84.55	1.297e-12
		86.2	2.0179e-11			86.2	4.9744e-11			86.2	5.3059e-11			86.2	1.5071e-11			86.2	1.3558e-12
		87.85	1.8426e-11			87.85	5.4636e-11			87.85	5.7676e-11			87.85	1.9443e-11			87.85	1.7253e-12
		89.5	1.4487e-11			89.5	5.1885e-11			89.5	5.4568e-11			89.5	1.8689e-11			89.5	1.2258e-12
		91.15	1.596e-11			91.15	5.7396e-11			91.15	6.0292e-11			91.15	1.985e-11			91.15	1.7986e-12
		92.8	1.3248e-11			92.8	5.8422e-11			92.8	6.0172e-11			92.8	2.1863e-11			92.8	1.9493e-12
		94.45	1.1844e-11			94.45	6.1249e-11			94.45	6.3591e-11			94.45	2.1876e-11			94.45	1.6955e-12
		96.1	9.6858e-12			96.1	6.2588e-11			96.1	6.2944e-11			96.1	2.2931e-11			96.1	1.7758e-12
		97.75	9.8004e-12			97.75	6.373e-11			97.75	6.5512e-11			97.75	2.2849e-11			97.75	1.7924e-12
		99.4	8.2655e-12			99.4	6.5228e-11			99.4	6.4808e-11			99.4	2.621e-11			99.4	1.4733e-12
		101.05	8.3963e-12			101.05	6.7263e-11			101.05	6.6319e-11			101.05	2.7847e-11			101.05	1.5881e-12
		102.7	7.4305e-12			102.7	6.8693e-11			102.7	6.6119e-11			102.7	2.9474e-11			102.7	1.8392e-12
		104.35	5.2072e-12			104.35	6.7954e-11			104.35	6.6499e-11			104.35	3.2315e-11			104.35	1.9394e-12
		106	4.5292e-12			106	7.212e-11			106	6.75e-11			106	3.2483e-11			106	2.3611e-12
		107.65	4.2816e-12			107.65	7.2692e-11			107.65	7.0687e-11			107.65	3.6935e-11			107.65	2.0617e-12
		109.3	4.6364e-12			109.3	7.0827e-11			109.3	6.7322e-11			109.3	3.5646e-11			109.3	1.7995e-12
		110.95	3.615e-12			110.95	7.3485e-11			110.95	6.8521e-11			110.95	3.9493e-11			110.95	2.0319e-12
		112.6	3.0611e-12			112.6	7.3566e-11			112.6	6.7285e-11			112.6	4.1982e-11			112.6	1.8992e-12
		114.25	2.4595e-12			114.25	7.2667e-11			114.25	6.5139e-11			114.25	4.4223e-11			114.25	2.2044e-12
		115.9	2.2812e-12			115.9	7.5104e-11			115.9	6.5319e-11			115.9	4.587e-11			115.9	1.9196e-12
		117.55	1.8382e-12			117.55	7.4056e-11			117.55	6.3868e-11			117.55	4.9174e-11			117.55	2.1563e-12
		119.2	2.1145e-12			119.2	7.4404e-11			119.2	6.1251e-11			119.2	5.1135e-11			119.2	2.2796e-12
		120.85	1.5492e-12			120.85	7.3884e-11			120.85	5.7711e-11			120.85	5.4058e-11			120.85	2.2052e-12
		122.5	1.5548e-12			122.5	7.3812e-11			122.5	5.8165e-11			122.5	5.6541e-11			122.5	1.6773e-12
		124.15	1.2845e-12			124.15	7.2838e-11			124.15	5.353e-11			124.15	5.8638e-11			124.15	2.0511e-12
		125.8	1.3861e-12			125.8	7.5712e-11			125.8	5.4108e-11			125.8	6.1841e-11			125.8	2.0931e-12
		127.45	1.174e-12			127.45	7.1727e-11			127.45	4.9311e-11			127.45	6.1413e-11			127.45	1.5327e-12
		129.1	1.1591e-12			129.1	7.2093e-11			129.1	4.9451e-11			129.1	6.4159e-11			129.1	1.963e-12
		130.75	1.0388e-12			130.75	7.4399e-11			130.75	4.7037e-11			130.75	6.4638e-11			130.75	1.2047e-12
		132.4	1.1319e-12			132.4	7.2407e-11			132.4	4.4698e-11			132.4	6.7319e-11			132.4	1.6749e-12
		134.05	1.4671e-12			134.05	7.421e-11			134.05	4.2594e-11			134.05	6.6687e-11			134.05	1.6476e-12
		135.7	1.1925e-12			135.7	7.3628e-11			135.7	4.072e-11			135.7	7.1128e-11			135.7	1.5056e-12
		137.35	1.1773e-12			137.35	7.2465e-11			137.35	3.7809e-11			137.35	6.5598e-11			137.35	1.6956e-12
		139	1.2988e-12			139	7.3034e-11			139	3.582e-11			139	6.8745e-11			139	1.4787e-12
		140.65	1.0669e-12			140.65	7.1618e-11			140.65	3.3592e-11			140.65	6.7122e-11			140.65	1.0025e-12
		142.3	1.1717e-12			142.3	6.9926e-11			142.3	3.1278e-11			142.3	6.577e-11			142.3	1.5763e-12
		143.95	1.0283e-12			143.95	7.3348e-11			143.95	3.1052e-11			143.95	6.4471e-11			143.95	1.7372e-12
		145.6	9.7356e-13			145.6	7.296e-11			145.6	2.9439e-11			145.6	6.4559e-11			145.6	1.1777e-12
		147.25	1.0338e-12			147.25	7.192e-11			147.25	2.7398e-11			147.25	6.0391e-11			147.25	1.1388e-12
		148.9	9.9e-13			148.9	7.21e-11			148.9	2.683e-11			148.9	5.9562e-11			148.9	1.045e-12
		150.55	1.0714e-12			150.55	7.3783e-11			150.55	2.5963e-11			150.55	5.8339e-11			150.55	1.1573e-12
		152.2	1.1851e-12			152.2	7.0556e-11			152.2	2.4468e-11			152.2	5.2632e-11			152.2	1.0167e-12
		153.85	1.1065e-12			153.85	7.2553e-11			153.85	2.4573e-11			153.85	5.2544e-11			153.85	1.0209e-12
		155.5	9.8824e-13			155.5	7.1142e-11			155.5	2.3834e-11			155.5	4.9553e-11			155.5	9.9052e-13
		157.15	1.1098e-12			157.15	7.1385e-11			157.15	2.2465e-11			157.15	4.7123e-11			157.15	1.1833e-12
		158.8	9.9732e-13			158.8	7.1638e-11			158.8	2.1462e-11			158.8	4.5001e-11			158.8	1.0381e-12
		160.45	9.1762e-13			160.45	7.0495e-11			160.45	2.209e-11			160.45	4.3962e-11			160.45	7.1576e-13
		162.1	1.0608e-12			162.1	6.7457e-11			162.1	2.0999e-11			162.1	4.0189e-11			162.1	8.2435e-13
		163.75	1.1309e-12			163.75	7.1708e-11			163.75	2.1687e-11			163.75	4.2991e-11			163.75	1.0574e-12
		165.4	1.0221e-12			165.4	6.7011e-11			165.4	1.9079e-11			165.4	3.6469e-11			165.4	9.4303e-13
		167.05	1.1148e-12			167.05	6.5763e-11			167.05	1.8758e-11			167.05	3.4571e-11			167.05	9.6543e-13
		168.7	9.9669e-13			168.7	6.4519e-11			168.7	1.7937e-11			168.7	3.2321e-11			168.7	6.4018e-13
		170.35	1.005e-12			170.35	6.1444e-11			170.35	1.6962e-11			170.35	3.1347e-11			170.35	5.3488e-13
		172	1.0101e-12			172	6.1894e-11			172	1.6562e-11			172	2.8156e-11			172	6.5026e-13
		173.65	9.826e-13			173.65	5.9097e-11			173.65	1.6189e-11			173.65	2.7917e-11			173.65	3.3279e-13
		175.3	1.0165e-12			175.3	5.7813e-11			175.3	1.5211e-11			175.3	2.5974e-11			175.3	4.5772e-13
		176.95	1.0045e-12			176.95	5.5487e-11			176.95	1.5299e-11			176.95	2.3882e-11			176.95	3.6866e-13
		178.6	1.0141e-12			178.6	5.3945e-11			178.6	1.4383e-11			178.6	2.2703e-11			178.6	3.5316e-13
		180.25	1.0159e-12			180.25	5.1353e-11			180.25	1.3718e-11			180.25	2.1458e-11			180.25	4.5676e-13
		181.9	1.0453e-12			181.9	5.2222e-11			181.9	1.3519e-11			181.9	1.9886e-11			181.9	3.9815e-13
		183.55	9.7297e-13			183.55	4.8499e-11			183.55	1.2521e-11			183.55	1.883e-11			183.55	6.0489e-13
		185.2	9.9265e-13			185.2	4.5446e-11			185.2	1.1783e-11			185.2	1.8184e-11			185.2	3.226e-14
		186.85	1.131e-12			186.85	4.3183e-11			186.85	1.1693e-11			186.85	1.6739e-11			186.85	1.8579e-13
		188.5	9.441e-13			188.5	4.1761e-11			188.5	1.1031e-11			188.5	1.5704e-11			188.5	5.7295e-14
		190.15	9.9127e-13			190.15	3.8797e-11			190.15	1.0144e-11			190.15	1.3598e-11			190.15	4.2925e-14
		191.8	9.6442e-13			191.8	3.7447e-11			191.8	9.5208e-12			191.8	1.3692e-11			191.8	1.6228e-13
		193.45	1.2724e-12			193.45	3.5551e-11			193.45	9.2927e-12			193.45	1.2584e-11			193.45	4.2088e-13
		195.1	1.0022e-12			195.1	3.3637e-11			195.1	8.5045e-12			195.1	1.3151e-11			195.1	4.4611e-13
		196.75	9.5608e-13			196.75	3.1567e-11			196.75	7.8847e-12			196.75	1.1646e-11			196.75	1.3456e-12
		198.4	1.1102e-12			198.4	3.0246e-11			198.4	8.029e-12			198.4	1.1123e-11			198.4	2.9548e-12
		200.05	8.5048e-13			200.05	2.794e-11			200.05	7.5169e-12			200.05	1.0096e-11			200.05	3.6915e-12
		201.7	8.9003e-13			201.7	2.5624e-11			201.7	7.3184e-12			201.7	1.0075e-11			201.7	5.1363e-12
		203.35	1.0347e-12			203.35	2.3462e-11			203.35	6.2227e-12			203.35	9.6397e-12			203.35	6.0223e-12
		205	1.014e-12			205	2.2088e-11			205	5.9732e-12			205	8.4161e-12			205	8.0671e-12
		206.65	1.0738e-12			206.65	2.0687e-11			206.65	5.7065e-12			206.65	7.9294e-12			206.65	9.1233e-12
		208.3	1.2024e-12			208.3	2.0478e-11			208.3	5.5732e-12			208.3	8.0946e-12			208.3	1.1963e-11
		209.95	8.9686e-13			209.95	1.8356e-11			209.95	5.1431e-12			209.95	7.4777e-12			209.95	1.2792e-11
		211.6	9.5311e-13			211.6	1.6875e-11			211.6	4.1819e-12			211.6	7.0687e-12			211.6	1.2136e-11
		213.25	8.603e-13			213.25	1.6593e-11			213.25	4.654e-12			213.25	6.6446e-12			213.25	1.2962e-11
		214.9	9.058e-13			214.9	1.5372e-11			214.9	4.5448e-12			214.9	6.1895e-12			214.9	1.427e-11
		216.55	9.4082e-13			216.55	1.3686e-11			216.55	3.8874e-12			216.55	5.9957e-12			216.55	1.4272e-11
		218.2	1.0058e-12			218.2	1.2556e-11			218.2	3.7951e-12			218.2	5.8459e-12			218.2	1.6345e-11
		219.85	1.0574e-12			219.85	1.1825e-11			219.85	3.8566e-12			219.85	5.2092e-12			219.85	1.7326e-11
		221.5	1.0391e-12			221.5	1.1192e-11			221.5	3.6864e-12			221.5	4.6513e-12			221.5	1.8252e-11
		223.15	1.0125e-12			223.15	9.6064e-12			223.15	3.4535e-12			223.15	3.9636e-12			223.15	1.7214e-11
		224.8	8.9654e-13			224.8	9.1994e-12			224.8	3.1702e-12			224.8	4.1152e-12			224.8	1.738e-11
		226.45	8.69e-13			226.45	8.9144e-12			226.45	3.0374e-12			226.45	3.9811e-12			226.45	1.9068e-11
		228.1	8.7722e-13			228.1	8.6393e-12			228.1	2.6784e-12			228.1	3.9998e-12			228.1	1.8397e-11
		229.75	1.1478e-12			229.75	7.9171e-12			229.75	3.0533e-12			229.75	2.5362e-12			229.75	2.1236e-11
		231.4	9.8517e-13			231.4	7.5204e-12			231.4	2.6808e-12			231.4	3.1765e-12			231.4	2.0639e-11
		233.05	8.3981e-13			233.05	6.7689e-12			233.05	2.7496e-12			233.05	2.4356e-12			233.05	2.092e-11
		234.7	8.6791e-13			234.7	7.3375e-12			234.7	2.4943e-12			234.7	2.0076e-12			234.7	2.1286e-11
		236.35	9.7649e-13			236.35	5.9519e-12			236.35	2.7033e-12			236.35	1.8826e-12			236.35	2.1608e-11
		238	8.5679e-13			238	6.0275e-12			238	2.3957e-12			238	1.3487e-12			238	2.2008e-11
		239.65	9.662e-13			239.65	6.2246e-12			239.65	2.3888e-12			239.65	1.5724e-12			239.65	2.3191e-11
		241.3	9.5465e-13			241.3	5.6314e-12			241.3	2.3438e-12			241.3	1.1778e-12			241.3	2.2025e-11
		242.95	1.119e-12			242.95	5.2819e-12			242.95	2.3595e-12			242.95	1.227e-12			242.95	2.422e-11
		244.6	8.5333e-13			244.6	5.62e-12			244.6	2.2048e-12			244.6	1.3718e-12			244.6	2.4108e-11
		246.25	9.6381e-13			246.25	5.2229e-12			246.25	2.1258e-12			246.25	1.1142e-12			246.25	2.6026e-11
		247.9	1.1235e-12			247.9	5.2949e-12			247.9	2.3027e-12			247.9	1.4737e-12			247.9	2.4488e-11
		249.55	1.1235e-12			249.55	5.2949e-12			249.55	2.3027e-12			249.55	1.4562e-12			249.55	2.4488e-11
		251.2	9.5368e-13			251.2	4.674e-12			251.2	2.2676e-12			251.2	7.1086e-13			251.2	2.7748e-11
		252.85	9.5368e-13			252.85	4.674e-12			252.85	2.2676e-12			252.85	6.9332e-13			252.85	2.7748e-11
		254.5	9.7788e-13			254.5	4.4047e-12			254.5	2.2746e-12			254.5	3.8732e-13			254.5	2.7252e-11
		256.15	1.0001e-12			256.15	4.3465e-12			256.15	2.0718e-12			256.15	3.5738e-13			256.15	2.8916e-11
		257.8	8.9114e-13			257.8	4.5129e-12			257.8	2.2978e-12			257.8	1.1781e-13			257.8	3.108e-11
		259.45	1.0174e-12			259.45	4.1141e-12			259.45	2.1085e-12			259.45	6.4263e-13			259.45	2.9656e-11
		261.1	9.6857e-13			261.1	4.0123e-12			261.1	2.1743e-12			261.1	4.2609e-13			261.1	3.0755e-11
		262.75	1.1973e-12			262.75	3.8673e-12			262.75	2.2404e-12			262.75	-1.5419e-14			262.75	3.0556e-11
		264.4	8.964e-13			264.4	3.7252e-12			264.4	2.1558e-12			264.4	6.1008e-13			264.4	2.9348e-11
		266.05	9.8745e-13			266.05	3.5321e-12			266.05	2.1863e-12			266.05	4.6588e-13			266.05	3.0154e-11
		267.7	9.8328e-13			267.7	3.3345e-12			267.7	2.0523e-12			267.7	2.6912e-13			267.7	3.0856e-11
		269.35	9.5084e-13			269.35	3.144e-12			269.35	2.1878e-12			269.35	8.7691e-13			269.35	3.2607e-11
		271	1.1291e-12			271	3.2999e-12			271	2.1861e-12			271	3.1877e-13			271	3.5233e-11
		272.65	9.7236e-13			272.65	3.2663e-12			272.65	2.2911e-12			272.65	1.601e-13			272.65	3.5911e-11
		274.3	1.0295e-12			274.3	3.2403e-12			274.3	2.1748e-12			274.3	8.4525e-13			274.3	3.5941e-11
		275.95	9.5133e-13			275.95	3.5875e-12			275.95	2.2486e-12			275.95	7.8183e-13			275.95	3.5685e-11
		277.6	1.1913e-12			277.6	3.0505e-12			277.6	2.1816e-12			277.6	8.2653e-13			277.6	3.9408e-11
		279.25	1.1352e-12			279.25	2.8001e-12			279.25	2.094e-12			279.25	8.8422e-13			279.25	3.7781e-11
		280.9	1.042e-12			280.9	2.5998e-12			280.9	2.0023e-12			280.9	9.1003e-13			280.9	3.8027e-11
		282.55	1.1406e-12			282.55	2.4791e-12			282.55	2.1674e-12			282.55	2.8305e-13			282.55	3.9676e-11
		284.2	1.0858e-12			284.2	2.434e-12			284.2	2.1106e-12			284.2	9.708e-13			284.2	3.8431e-11
		285.85	9.8327e-13			285.85	2.4086e-12			285.85	2.1151e-12			285.85	5.8296e-13			285.85	4.0564e-11
		287.5	1.0247e-12			287.5	2.5417e-12			287.5	2.0756e-12			287.5	1.3805e-12			287.5	3.8757e-11
		289.15	1.0076e-12			289.15	2.1701e-12			289.15	2.107e-12			289.15	7.0543e-13			289.15	4.0515e-11
		290.8	1.244e-12			290.8	2.2277e-12			290.8	1.9256e-12			290.8	5.9041e-13			290.8	3.868e-11
		292.45	1.3135e-12			292.45	1.9703e-12			292.45	2.1942e-12			292.45	6.0263e-13			292.45	3.7791e-11
		294.1	1.1712e-12			294.1	2.1397e-12			294.1	2.004e-12			294.1	9.5527e-13			294.1	3.8393e-11
		295.75	1.2563e-12			295.75	1.9365e-12			295.75	2.2075e-12			295.75	8.9841e-13			295.75	4.0218e-11
		297.4	8.9774e-13			297.4	1.7751e-12			297.4	1.9544e-12			297.4	3.8982e-13			297.4	3.985e-11
		299.05	9.7375e-13			299.05	1.8428e-12			299.05	2.0945e-12			299.05	4.7291e-13			299.05	3.9193e-11
		300.7	8.9007e-13			300.7	1.8656e-12			300.7	1.8543e-12			300.7	8.8401e-13			300.7	3.6749e-11
		302.35	9.1832e-13			302.35	1.652e-12			302.35	2.0472e-12			302.35	4.079e-13			302.35	3.7992e-11
		304	1.0981e-12			304	1.57e-12			304	1.8188e-12			304	1.7773e-13			304	3.5754e-11
		305.65	1.1106e-12			305.65	1.5404e-12			305.65	1.827e-12			305.65	2.9033e-13			305.65	3.419e-11
		307.3	1.0194e-12			307.3	1.5101e-12			307.3	1.9907e-12			307.3	-2.5073e-13			307.3	3.594e-11
		308.95	1.1298e-12			308.95	1.4185e-12			308.95	1.6807e-12			308.95	2.4392e-13			308.95	3.572e-11
		310.6	1.3614e-12			310.6	1.2647e-12			310.6	1.9335e-12			310.6	-2.3396e-13			310.6	3.3248e-11
		312.25	1.2642e-12			312.25	1.3506e-12			312.25	1.8313e-12			312.25	-3.3983e-13			312.25	3.6449e-11
		313.9	1.0536e-12			313.9	1.2351e-12			313.9	1.8696e-12			313.9	9.7841e-14			313.9	3.4696e-11
		315.55	1.0873e-12			315.55	1.281e-12			315.55	1.6766e-12			315.55	1.8092e-13			315.55	3.498e-11
		317.2	1.1365e-12			317.2	1.1442e-12			317.2	1.9317e-12			317.2	-1.7207e-13			317.2	3.3413e-11
		318.85	1.2022e-12			318.85	1.1466e-12			318.85	1.8102e-12			318.85	-4.1021e-13			318.85	3.3165e-11
		320.5	1.0833e-12			320.5	1.0364e-12			320.5	1.7196e-12			320.5	-6.1765e-13			320.5	3.1916e-11
		322.15	1.2329e-12			322.15	1.1294e-12			322.15	1.7278e-12			322.15	-1.3038e-13			322.15	3.0714e-11
		323.8	9.8641e-13			323.8	1.0961e-12			323.8	1.7884e-12			323.8	6.6673e-14			323.8	3.0534e-11
		325.45	1.0538e-12			325.45	9.8129e-13			325.45	1.7647e-12			325.45	-4.9417e-13			325.45	3.0782e-11
		327.1	1.1427e-12			327.1	9.9978e-13			327.1	1.7282e-12			327.1	2.6827e-13			327.1	2.9246e-11
		328.75	1.084e-12			328.75	8.1301e-13			328.75	1.801e-12			328.75	-1.2133e-13			328.75	2.9743e-11
		330.4	1.2544e-12			330.4	9.1547e-13			330.4	1.502e-12			330.4	-5.1094e-13			330.4	2.8377e-11
		332.05	1.305e-12			332.05	8.203e-13			332.05	1.5072e-12			332.05	-1.6833e-13			332.05	2.7418e-11
		333.7	9.5369e-13			333.7	7.6537e-13			333.7	1.7532e-12			333.7	-1.5818e-13			333.7	2.7247e-11
		335.35	1.2767e-12			335.35	7.2558e-13			335.35	1.626e-12			335.35	-2.5313e-13			335.35	2.8527e-11
		337	1.2671e-12			337	8.435e-13			337	1.8911e-12			337	-6.7905e-13			337	2.6556e-11
		338.65	1.1686e-12			338.65	6.3557e-13			338.65	1.5993e-12			338.65	-2.2927e-13			338.65	2.8799e-11
		340.3	1.1416e-12			340.3	7.0466e-13			340.3	1.5732e-12			340.3	7.8202e-14			340.3	2.8381e-11
		341.95	1.0787e-12			341.95	5.3157e-13			341.95	1.5195e-12			341.95	4.0782e-13			341.95	2.4605e-11
		343.6	9.7768e-13			343.6	6.0236e-13			343.6	1.4776e-12			343.6	1.1417e-13			343.6	2.5209e-11
		345.25	1.0203e-12			345.25	4.4634e-13			345.25	1.5326e-12			345.25	-4.7355e-13			345.25	2.4966e-11
		346.9	1.2944e-12			346.9	4.7267e-13			346.9	1.5692e-12			346.9	-4.2176e-13			346.9	2.5681e-11
		348.55	1.1422e-12			348.55	4.8214e-13			348.55	1.428e-12			348.55	5.5771e-14			348.55	2.4039e-11
		350.2	1.1094e-12			350.2	5.0406e-13			350.2	1.552e-12			350.2	3.5143e-13			350.2	2.3751e-11
		351.85	1.3713e-12			351.85	5.307e-13			351.85	1.4451e-12			351.85	8.2878e-14			351.85	2.5087e-11
		353.5	1.1607e-12			353.5	4.1291e-13			353.5	1.4087e-12			353.5	5.2232e-13			353.5	2.4667e-11
		355.15	1.1526e-12			355.15	3.8575e-13			355.15	1.3081e-12			355.15	-1.9087e-13			355.15	2.3697e-11
		356.8	1.1703e-12			356.8	4.3337e-13			356.8	1.3675e-12			356.8	3.587e-13			356.8	2.1361e-11
		358.45	1.1036e-12			358.45	3.9624e-13			358.45	1.1738e-12			358.45	-5.0654e-13			358.45	2.1723e-11
		360.1	1.409e-12			360.1	3.8276e-13			360.1	1.2484e-12			360.1	1.8227e-14			360.1	2.0943e-11
		361.75	9.4834e-13			361.75	3.5481e-13			361.75	1.2937e-12			361.75	3.2891e-15			361.75	1.9886e-11
		363.4	1.1644e-12			363.4	3.8084e-13			363.4	1.2601e-12			363.4	-7.5803e-13			363.4	2.1845e-11
		365.05	1.3529e-12			365.05	2.9083e-13			365.05	1.403e-12			365.05	-6.3125e-13			365.05	1.9945e-11
		366.7	1.0878e-12			366.7	2.5674e-13			366.7	1.2201e-12			366.7	-4.7347e-13			366.7	1.991e-11
		368.35	1.2059e-12			368.35	3.0657e-13			368.35	1.1854e-12			368.35	1.3279e-13			368.35	1.7568e-11
		370	1.134e-12			370	2.9952e-13			370	1.2799e-12			370	-7.168e-13			370	1.8811e-11
		371.65	1.1437e-12			371.65	2.891e-13			371.65	1.3163e-12			371.65	-3.9487e-13			371.65	1.8086e-11
		373.3	1.1416e-12			373.3	2.5698e-13			373.3	1.1558e-12			373.3	-8.3112e-13			373.3	1.8292e-11
		374.95	1.2337e-12			374.95	2.3511e-13			374.95	1.2737e-12			374.95	-4.2415e-13			374.95	1.6868e-11
		376.6	1.0497e-12			376.6	2.3384e-13			376.6	1.367e-12			376.6	-9.4042e-13			376.6	1.672e-11
		378.25	1.2146e-12			378.25	2.4361e-13			378.25	1.198e-12			378.25	-3.3918e-13			378.25	1.4949e-11
		379.9	1.0345e-12			379.9	2.3439e-13			379.9	1.1876e-12			379.9	-4.1139e-13			379.9	1.49e-11
		381.55	1.1625e-12			381.55	2.3962e-13			381.55	1.1715e-12			381.55	-7.5435e-13			381.55	1.4437e-11
		383.2	9.6714e-13			383.2	3.0008e-13			383.2	1.1188e-12			383.2	-6.1487e-13			383.2	1.3785e-11
		384.85	1.0723e-12			384.85	2.2609e-13			384.85	1.2809e-12			384.85	-5.2205e-13			384.85	1.2834e-11
		386.5	1.0221e-12			386.5	2.684e-13			386.5	1.2261e-12			386.5	-9.2996e-13			386.5	1.1618e-11
		388.15	1.0657e-12			388.15	2.3774e-13			388.15	1.1407e-12			388.15	-4.4711e-13			388.15	1.1321e-11
		389.8	9.6582e-13			389.8	2.1711e-13			389.8	1.3333e-12			389.8	-5.0161e-13			389.8	1.0327e-11
		391.45	1.0268e-12			391.45	2.0458e-13			391.45	1.0981e-12			391.45	-6.6713e-13			391.45	1.1302e-11
		393.1	1.0609e-12			393.1	2.7568e-13			393.1	9.5495e-13			393.1	-1.2897e-12			393.1	9.4754e-12
		394.75	1.3578e-12			394.75	1.9033e-13			394.75	1.0433e-12			394.75	-1.1248e-12			394.75	7.9852e-12
		396.4	8.8698e-13			396.4	1.5395e-13			396.4	9.7781e-13			396.4	-1.0893e-12			396.4	7.0927e-12
		398.05	9.4198e-13			398.05	1.7968e-13			398.05	1.1036e-12			398.05	-1.292e-12			398.05	7.596e-12
		399.7	9.9104e-13			399.7	1.8769e-13			399.7	1.0625e-12			399.7	-6.224e-13			399.7	6.4949e-12
		401.35	1.0193e-12			401.35	1.9219e-13			401.35	1.1518e-12			401.35	-7.9434e-13			401.35	7.0585e-12
		403	9.6669e-13			403	1.8684e-13			403	1.1634e-12			403	-1.2654e-12			403	6.8123e-12
		404.65	8.6131e-13			404.65	1.7794e-13			404.65	9.904e-13			404.65	-1.2625e-12			404.65	6.0351e-12
		406.3	9.8419e-13			406.3	2.0664e-13			406.3	9.9954e-13			406.3	-1.2617e-12			406.3	5.9531e-12
		407.95	9.554e-13			407.95	1.88e-13			407.95	1.0845e-12			407.95	-1.3652e-12			407.95	4.6382e-12
		409.6	9.7833e-13			409.6	1.6932e-13			409.6	1.0381e-12			409.6	-5.7667e-13			409.6	4.8263e-12
		411.25	1.0343e-12			411.25	2.0329e-13			411.25	1.2587e-12			411.25	-1.1631e-12			411.25	4.6594e-12
		412.9	1.1186e-12			412.9	1.5064e-13			412.9	1.2173e-12			412.9	-1.1836e-12			412.9	4.6792e-12
		414.55	1.033e-12			414.55	1.8408e-13			414.55	1.2502e-12			414.55	-7.6712e-13			414.55	4.7193e-12
		416.2	1.0523e-12			416.2	1.8673e-13			416.2	1.1884e-12			416.2	-3.5625e-13			416.2	4.4265e-12
		417.85	1.1046e-12			417.85	1.7042e-13			417.85	1.1689e-12			417.85	-5.0072e-13			417.85	4.524e-12
		419.5	9.7844e-13			419.5	1.9372e-13			419.5	1.2615e-12			419.5	1.0738e-13			419.5	3.6628e-12
		421.15	8.7867e-13			421.15	1.5988e-13			421.15	1.1544e-12			421.15	2.2626e-13			421.15	3.6976e-12
		422.8	1.0512e-12			422.8	1.8245e-13			422.8	1.3043e-12			422.8	4.2805e-14			422.8	4.3818e-12
		424.45	9.9002e-13			424.45	1.6772e-13			424.45	1.2177e-12			424.45	2.7299e-13			424.45	2.9257e-12
		426.1	1.0359e-12			426.1	1.5077e-13			426.1	1.2207e-12			426.1	1.2439e-12			426.1	3.6831e-12
		427.75	1.1078e-12			427.75	1.9299e-13			427.75	1.3921e-12			427.75	-2.7184e-14			427.75	2.7497e-12
		429.4	9.7795e-13			429.4	1.8088e-13			429.4	1.1485e-12			429.4	4.6636e-13			429.4	2.6468e-12
		431.05	1.0957e-12			431.05	1.6897e-13			431.05	1.2115e-12			431.05	3.4314e-14			431.05	2.3671e-12
		432.7	1.2261e-12			432.7	1.3383e-13			432.7	1.0021e-12			432.7	-3.0153e-14			432.7	2.9785e-12
		434.35	1.1274e-12			434.35	1.6984e-13			434.35	1.0944e-12			434.35	-1.9146e-13			434.35	1.6437e-12
		436	1.0074e-12			436	2.0454e-13			436	1.1912e-12			436	-8.8155e-13			436	1.8289e-12
		437.65	1.0608e-12			437.65	2.1933e-13			437.65	1.086e-12			437.65	-2.9914e-13			437.65	1.6473e-12
		439.3	9.4148e-13			439.3	1.7906e-13			439.3	1.0409e-12			439.3	-1.9886e-13			439.3	1.3747e-12
		440.95	9.8819e-13			440.95	1.614e-13			440.95	1.0207e-12			440.95	-8.5382e-13			440.95	1.4589e-12
		442.6	8.9854e-13			442.6	1.426e-13			442.6	9.6636e-13			442.6	-1.6807e-13			442.6	1.2039e-12
		444.25	1.0976e-12			444.25	2.2208e-13			444.25	8.685e-13			444.25	-9.6238e-13			444.25	9.7808e-13
		445.9	9.9187e-13			445.9	1.6241e-13			445.9	9.5602e-13			445.9	-6.2295e-13			445.9	1.329e-12
		447.55	9.6423e-13			447.55	1.4245e-13			447.55	8.811e-13			447.55	-5.4216e-13			447.55	1.0879e-12
		449.2	8.3882e-13			449.2	1.7741e-13			449.2	1.0004e-12			449.2	-6.1401e-13			449.2	8.0344e-13

## Sheet: Figure 5a
Figure 5a
	Data 1
	C13
		parameter x	parameter y
		molecules	13C (%)
		Methane	2.7
		Propane	6
		isobutane	5.6
		Ethene	5.7
		Propene	5.9
		2-butene	5.6
		isobutene	5.8
		pentene	5.8
		Butadiene	5.3
		Pentadiene	5.5
		xylene	6.2
		trimethylbenzene	6.7
		coke	6.2

## Sheet: Figure 5b
Figure 5b
	Data 1
	C13
		parameter x	parameter y
		molecules	13C (%)
		Methane	1.8
		Propane	2.7
		isobutane	1.8
		Ethene	4.7
		Propene	2.3
		2-butene	1.3
		isobutene	1.6
		pentene	1.8
		butadiene	10.5
		pentadiene	7.4
		xylene	11.6
		trimethylbenzene	10.3
		coke	9.3

## Sheet: Figure 6a
Figure 6a
	Data 1				Data 2				Data 3				Data 4				Data 5
	pentene				propene				butadiene				pentadiene				butane
		parameter x	parameter y			parameter x	parameter y			parameter x	parameter y			parameter x	parameter y			parameter x	parameter y
		residence time (h g molC-1)	Yield (C%)			residence time (h g molC-1)	Yield (C%)			residence time (h g molC-1)	Yield (C%)			residence time (h g molC-1)	Yield (C%)			residence time (h g molC-1)	Yield (C%)
		0	0			0	0			0	0			0	0			0	0
		0.0188	0.094			0.0188	0.044			0.0188	0			0.0188	0.026			0.0188	0.0042
		0.0565	0.36			0.0565	0.17			0.0565	0.0078			0.0565	0.072			0.0565	0.0044
		0.141	0.99			0.141	0.57			0.141	0.025			0.141	0.133			0.141	0.01
		0.169	1.18			0.169	0.72			0.169	0.032			0.169	0.138			0.169	0.016

## Sheet: Figure 6b
Figure 6b
	Data 1
	Rate
		parameter x	parameter y
		reaction	rate (mmol h-1 gcat-1)	SE (mmol h-1 gcat-1)
		Hydrogen Transfer	0.21	0.03
		Prins reaction	2.26	0.04
		Methylation	805	4

## Sheet: Figure 7
Figure 7
	Data 1				Data 2
	MeOH				MeOH+HCHO
		parameter x	parameter y			parameter x	parameter y
		TOS (min)	conversion (%)			TOS (min)	conversion (%)
		10	88.8			10	75.8
		50	79.6			20	48
		60	81			60	10.8
		100	73			100	5.4
